# Supplementary material for: Phosphatidylinositol-3-phosphate mediates Arc capsid secretion through the multivesicular body pathway
Source: Proc Natl Acad Sci U S A. 2024 Aug 23;121(35):e2322422121. doi: 10.1073/pnas.2322422121 (PMC11363301; doi:10.1073/pnas.2322422121)
Supplement: Supplementary file 2 — Dataset S01 (CSV) [file pnas.2322422121.sd01.csv]

HaloArc	HaloTag
0.001510285	0.037859277
0.000117036	14.83768099
1.94942E-05	0.038506669
0.000674297	14.02436627
0.001980593	2.24202079
0.005548339	3.909522047
0.001108448	0.312816316
0.003575822	5.003251733
0.005793965	2.059868774
0.004142026	8.429376572
0.016653207	0.132066221
0.016277703	7.607260786
0.028731152	14.96147625
0.005089157	2.33743861
0.004571254	5.928874735
0.000183598	19.11012868
0.034708009	6.964031872
0.024464961	2.191295871
0.011737442	2.406146753
0.013665397	5.677921909
0.024714434	2.385558065
6.38742E-06	24.85943138
0.006595866	12.10121456
0.008371197	9.306756732
0.008890248	7.086884872
0.009464016	10.64574052
0.040981369	8.506055258
0.00390047	25.78498184
0.017215699	3.229779908
0.09227136	2.547722359
0.005794767	0.091843119
0.017894393	3.486386921
0.116461635	11.7236972
0.061121636	2.148430924
0.128059476	2.434739667
0.015038469	12.49611289
0.020762035	5.012533208
0.008913252	0.0604857
0.056740692	1.260100219
0.001064231	4.811020449
0.006057721	1.448172942
0.004760284	6.942734044
0.081388723	1.168937879
0.033725248	0.425689098
0.018943378	0.392208053
0.000315322	2.650359073
0.038473489	6.010763645
0.012697455	0.073423642
0.032557892	0.070796606
0.006258029	5.630095064
0.005720745	5.28920281
0.013652502	1.074372512
0.018954588	0.137851991
0.090496279	1.879877475
0.005888857	0.846702504
0.002050271	0.178079667
0.004488092	4.147344954
0.013036306	8.343253133
0.002275313	1.797103732
0.062134704	16.54747435
0.053362425	0.227675456
0.05710624	0.112282671
0.021096541	0.816991567
0.352084636	5.466201571
0.109293612	11.8428313
0.124784716	0.370917929
0.050749135	0.363589359
0.021510048	3.304674423
0.015279107	4.45014738
0.029686316	6.323731816
0.039775881	0.619834325
0.019889304	0.052991035
0.078041258	14.71057701
0.056230257	0.127438243
0.013165823	6.870503389
0.00452625	3.844363601
0.005868573	1.907053873
0.020413739	3.32407071
0.006980979	12.78114849
0.022228476	0.198484474
0.016620474	0.022413211
0.001765686	13.37708623
0.19724141	1.894576101
0.013503743	2.722107779
0.020884805	1.259944073
0.008437143	16.85343172
0.017857794	2.657508489
0.001722359	8.189601014
0.004467218	1.489399537
0.020471654	7.670569203
0.001386792	7.795227905
0.000422474	8.58677484
0.010328027	5.314621854
0.001922009	2.235075935
0.019048036	3.239246763
0.014854063	1.365074905
0.020422493	9.6730943
0.020259904	1.284448438
0.022669979	0.457927502
0.022953868	0.287433407
0.000118075	2.647540637
0.099884153	0.804079683
0.024565344	4.970467937
0.02653928	0.388409271
0.011951707	4.637718292
0.00062945	0.65759566
0.010320513	0.297037956
0.00176048	13.10802605
0.017369832	11.33977345
0.006873564	0.129093436
0.019168478	0.027691086
0.047495608	3.96116148
0.009187625	3.487579472
0.00638371	0.294325136
0.012073983	0.411622788
0.012952112	9.195026744
0.002429145	4.794770126
0.019143218	1.056241375
0.019482081	7.294816759
0.008212049	11.46792192
0.008622848	0.083526206
0.014593414	12.4091173
0.016562611	10.96165241
0.100739854	0.887191575
0.013936986	4.006766126
0.020182181	0.140398314
0.022296859	3.7471157
0.072604287	1.422289416
0.054017152	16.19742717
0.038934214	4.931191309
0.028803873	5.883551999
0.009055175	0.931714885
0.111656745	3.426541341
0.023804081	1.280144751
0.095773299	0.335645725
0.067403271	13.15868851
0.03229113	9.528725231
0.017041237	7.463875512
0.002434795	0.109807888
0.016400029	14.07494182
0.035908316	3.427012714
0.1165679	2.432652144
0.010262431	2.865309219
0.006626649	9.025063591
0.040014829	1.939931673
0.007191844	1.504408859
0.004623853	0.043768214
0.02636464	1.85691946
0.061776818	0.065479659
0.075586886	0.91850651
0.003304575	0.073103929
0.00377012	3.24843626
0.00046836	0.220439174
0.071227193	1.340288702
0.005302427	0.599903171
0.006110129	10.98111402
0.013692675	0.216126749
0.007935602	13.04493006
6.33639E-05	0.241368674
0.00448352	0.099640552
0.034471153	1.75311155
0.000416496	5.594605554
0.000348614	0.165515213
2.27762E-05	0.134730375
0.000946643	0.347435914
0.000650444	1.648214906
0.001668895	1.980105765
0.00025561	0.022974877
0.000474792	0.518759813
0.000824267	13.91235361
0.002627682	3.967909599
0.008744032	0.413120751
0.001015786	0.768292264
0.005555419	6.310357555
0.00844634	1.958276428
0.000464419	2.484796182
0.005636603	0.034299339
0.000928158	1.817230054
0.005798396	0.116879824
0.072636447	0.238289595
0.000884586	0.095987894
0.032805674	0.101204667
0.001472978	2.478975968
0.003688134	0.917515821
0.086701328	0.942637637
0.044087267	2.28670824
0.003842067	8.783563988
0.027142474	0.186960713
0.032727284	0.044464154
0.011216797	0.149213625
0.000186076	7.91964143
0.015370432	0.387047038
0.002346913	0.907677767
0.078550215	0.110385302
0.028782783	0.260156477
0.010972271	0.370551363
0.004621038	0.09797904
0.031012521	0.066907377
0.030720726	0.118461383
0.04774281	0.326191117
0.046852605	0.539579737
0.020725877	0.235071426
0.044776984	0.227692024
0.023311785	12.67471355
0.021328774	4.936078027
0.015143269	0.092557767
0.000304943	0.668918709
0.036796029	8.364188998
0.023735525	0.03536176
0.096372265	0.073778526
0.0113765	0.030881091
0.043931461	0.116957804
0.020881056	1.080079705
0.078597595	0.794109513
0.008612435	15.39676472
0.017654711	11.38738694
0.000369885	0.091020448
0.032414153	0.254515869
0.021648371	0.005972048
0.013424956	3.663314786
0.065337928	0.073272386
0.050213354	0.46693885
0.024811164	2.763782631
0.058184782	0.944157287
0.059981355	2.006018051
0.007474161	0.051626703
0.018978567	0.486467771
0.001841253	0.045786477
0.050242146	0.869380403
0.073331868	0.029933441
0.076632763	0.172975182
0.031497296	0.289100495
0.016679627	4.086791354
0.039677623	0.256411959
0.017618248	0.450592984
0.010879874	0.083287034
0.04438199	0.538871431
0.007539131	0.120140036
0.007181379	0.497189376
0.019262353	8.679190216
0.003087497	0.086894886
0.001484981	0.037579494
0.012282304	0.048924724
0.004420615	0.239701083
0.019826398	4.624511235
0.021057455	0.331294979
0.013553085	0.094709882
0.002559937	1.217635951
0.011245521	0.485193079
0.041586112	0.056518709
0.000801844	0.083046513
0.008014393	30.54603613
0.003808125	0.256536121
0.010091454	0.44463653
0.004627576	1.534681157
0.005138627	5.405994755
0.056868691	0.34789245
0.007037772	1.24500738
0.056112554	22.20746501
0.004891967	5.130139626
0.061704577	15.53567036
0.003375268	23.3428548
0.000579566	4.09006345
0.002169427	0.928426511
0.000949974	3.274331054
0.006292418	0.159475641
0.0117948	0.111118715
0.001785541	0.215345298
0.004276467	2.677268058
0.248224681	8.761477696
0.003369812	0.294083579
0.052730431	0.748895343
0.002064946	6.753079067
0.001617887	2.729726904
0.01861871	8.261427333
0.001263413	0.567140655
0.009392057	0.141266839
0.131257132	0.749387061
0.053888144	4.810233858
0.017469757	0.231508961
0.006412738	1.536994136
0.003774793	1.822767143
0.031154632	6.489875935
0.017610106	0.183519913
0.002722469	2.332955106
0.002612703	8.811952796
0.012001688	1.372173786
0.001045084	19.77566135
0.007696772	11.61325106
0.000472006	26.16037337
0.022987196	0.096455687
0.006450999	15.74769637
0.008855794	0.468060994
0.000849413	2.129126872
0.001768605	0.080750897
0.027126789	5.934115018
0.018196338	17.3706966
0.01025897	3.210507722
0.00097806	2.242513725
0.010677617	10.94841266
0.015052697	0.609991878
0.011255167	0.262796001
0.002248554	2.299865286
0.280411082	2.857014404
0.026729734	11.5236096
0.017010835	8.758884719
0.009303867	28.23430333
0.173451518	0.781975187
0.422992437	0.341815401
0.016155701	3.105834043
0.002823185	6.50684795
0.002930659	0.671495082
0.009661235	7.706284546
0.029222852	3.411336054
0.01073001	11.01649454
0.039471785	0.027576013
0.019120513	1.275257474
0.037816503	17.49435667
0.011558004	6.353194413
0.009957163	0.116499366
0.006350642	0.026376653
0.096707758	3.731258224
0.012128109	3.861611055
0.003743436	7.081746133
0.008008471	5.561160623
0.008189355	0.169369073
0.033117986	4.051423792
0.052647258	10.07083875
0.015631235	0.057288313
0.019552594	7.980820349
0.019155311	9.021895387
0.094420267	1.86150861
0.009516947	5.812079682
0.001828292	4.887005215
0.026591955	0.387672538
0.012869078	1.661141809
0.001288655	0.329862244
0.033098608	1.362427678
0.031315822	2.75766009
0.007750028	3.215488497
0.002563862	0.19944898
0.003861465	7.083534487
0.004382814	1.409191639
0.006280182	1.251966709
0.058345958	3.112063497
0.017445673	1.082135038
0.015204651	7.056404854
9.11747E-05	2.933718491
0.074963738	1.425168963
0.048231513	4.624456079
0.006846908	0.755519991
0.06113715	2.139234955
0.134153518	0.437260729
0.001909734	5.853711757
0.016253871	0.06800651
0.030342223	0.454537338
0.141795997	5.954166345
0.002013285	0.057238669
0.051950232	0.109776971
0.162883072	0.856007775
0.019436519	0.064736918
0.000935349	0.252440925
0.000631747	0.248600186
0.016620592	0.361518113
0.122175107	6.178354469
0.029730778	3.322653137
0.006192572	2.888135592
0.015162154	2.290833432
0.00011851	0.026601825
0.050406591	0.965813037
0.326995502	0.183253529
0.017432735	24.57934329
0.007848631	2.113660331
0.004515746	0.055460314
0.129992067	0.949558437
0.006941875	3.399808505
0.004725196	0.506665726
0.01705415	7.909172583
0.029769743	2.576496144
0.001814662	0.374306292
0.00038961	0.756523845
0.022150532	0.872183566
0.006898241	0.039475462
0.000519953	1.408859823
0.007338609	0.26178971
0.008124728	0.160184549
0.003073045	0.324142418
0.017078774	0.059488426
0.000467839	1.224503381
0.016218061	2.137773238
0.057512438	0.389730272
0.024871392	1.109397221
0.000444905	1.674910313
0.016214139	0.013042782
0.002700625	0.357178264
0.047134463	0.280661742
0.001838712	1.828485075
0.001124903	0.223380594
0.007746615	0.499872662
0.157610959	0.027382317
0.068058073	0.104403195
0.045268165	0.412582949
0.001564311	0.105466525
0.013594293	0.111643434
0.009605491	2.22986692
0.020182544	2.282729874
0.001020465	0.071937675
0.002812947	0.428421686
0.015617661	0.297218793
0.009324847	0.027916654
0.014179859	2.612581171
0.038737058	0.111404976
0.003392976	0.791473155
0.009072006	0.169170335
0.085309373	0.123898433
0.009164005	0.360607436
0.066303821	0.15041208
0.001147986	0.048680535
0.020430695	0.581333881
0.018306855	0.652410128
0.011692563	0.19950911
0.020020117	3.057977208
0.007344419	6.622449756
0.00651352	0.567073769
0.015993408	0.277369838
0.003535026	0.062814399
0.010502296	3.134510045
0.028579876	0.594989951
0.006770977	0.18669509
0.017282947	0.016224468
0.004678983	0.259446757
0.036871225	1.551513333
0.016266948	1.050694537
0.005563911	0.310455925
0.00823174	0.732361244
0.022385048	6.25580893
0.006990795	1.813584967
0.012541614	0.135694328
0.025311017	0.036398725
0.049565701	0.425891987
0.016871921	0.813278863
0.003413265	0.595528982
0.015354827	0.153534961
0.012398575	1.385820553
0.014341541	0.200067624
0.019659327	5.27946756
0.001243615	0.247126441
0.01986612	0.65348893
0.024676797	0.368851801
0.001943194	0.103615674
0.000207807	2.06642111
0.000767959	0.165567487
0.001686302	7.563374665
0.001833809	0.001659593
0.001744141	1.241629404
0.001333026	4.053662955
0.000165449	0.110439816
0.011596347	4.66946922
0.085420062	0.357882334
0.136527697	1.146315377
0.018584946	0.069504231
0.017342697	0.4437835
0.033458547	1.379876605
0.002614546	8.595025031
0.016618819	2.279954031
0.039756619	1.080931354
0.028098435	1.990744218
0.00021071	1.129830788
0.025466361	0.347307498
0.004240438	0.20187526
0.002323482	0.298396907
0.045640658	0.112490459
4.28284E-05	0.093001564
0.003346548	0.274348668
0.081526442	0.296958932
0.008248094	0.616574244
0.000279334	0.698043524
0.123636693	0.277145719
0.013191192	0.159273202
0.114999276	0.283437689
0.008448083	2.255613267
0.345184784	0.202494405
0.019000108	0.257436791
0.023666506	4.654518798
0.019124112	0.065781227
0.081360202	0.04792865
0.003237794	0.372834311
0.010549431	0.968996933
0.00962864	0.025806977
0.005408722	0.931567181
0.003554073	0.099869651
0.016451126	0.583842127
0.029220575	0.149607098
0.040613317	0.160117047
0.049952073	9.482930964
0.018312472	0.43105856
0.001028195	0.65053999
0.000353894	0.384164751
0.003320982	0.721088375
0.003777576	0.38179278
0.014324463	0.022975657
0.021987011	0.323504941
0.084637361	0.303365416
0.019812252	3.086485685
0.013653463	0.098902268
0.02625202	0.500887748
0.005022874	0.401752477
0.053160832	0.098666524
0.009252795	0.093085828
0.001489232	0.175803937
0.029932146	1.318933732
0.097593682	0.534416969
0.00316637	0.503502914
0.022111933	0.129228309
0.030840249	0.252877763
0.004572644	0.976963162
0.026375733	0.077747143
0.022221686	0.464818433
0.018114691	0.228044176
0.002973012	3.253636797
0.026348633	0.101782544
0.051950412	0.011776551
0.000571109	6.748802207
0.023186169	3.028365556
0.004331746	0.775621848
0.028697957	0.018434625
0.01037671	1.00923336
0.00133861	0.305332818
0.008395655	0.05798427
0.009537742	0.207391042
0.045262707	0.253056398
0.008086928	1.313897985
0.016144258	5.537273116
0.043942775	6.22657752
0.031318186	3.797618029
0.007048565	0.190553188
0.024592035	3.716945664
0.011694827	0.940791224
0.034697307	0.155692767
0.013553335	6.642327579
0.010124765	0.755631223
0.046314008	2.767555695
0.124629626	0.096107701
0.031767888	0.016940912
0.020523707	3.907854754
0.012489867	0.037993606
0.001447491	0.129178838
0.011729746	0.247189642
0.044549648	4.624811977
0.163246728	0.07246534
0.024356884	4.170971306
0.006244808	2.431405654
0.000752312	0.078282052
0.028722139	0.394202811
0.007740692	0.623294962
0.305248527	10.14671842
0.006625092	6.243641206
0.005352698	8.610008903
0.014617659	0.148265963
0.005439426	0.064262129
0.010717222	0.501587833
0.010507841	0.685954935
0.003965399	0.019697885
0.002968342	0.517269741
0.006771268	1.70156516
0.019404263	0.187770492
0.011102532	6.867982321
0.011552367	0.214903514
0.000365186	0.215644884
0.006806574	6.746628705
0.006964062	0.983222797
0.01931678	14.25934308
0.005135245	2.538545973
0.000120773	0.734655238
0.007441249	0.046646683
0.007548547	12.20644508
0.077810876	0.22536705
0.004445957	5.567397282
0.02023378	2.217875223
0.005535543	0.036879741
0.019462004	4.214778298
0.000658956	2.983146697
0.007566105	0.047930487
0.033987482	4.983914491
0.018995304	0.040732087
0.026555199	1.318403165
0.122939724	0.41441461
0.012819273	0.450562585
0.003431162	0.197058284
0.008088617	4.562572969
0.021939212	2.004186038
0.11080811	11.09715
0.003406497	0.240026812
0.003635351	6.385919067
0.012066528	0.157781289
0.024778371	0.08755354
0.03368229	26.05637351
0.00089167	0.27311223
0.001806724	1.641187151
0.015249627	0.459193719
0.005459003	0.107179725
0.013144941	5.852551423
0.001031882	5.918866611
0.011475693	0.086861431
0.004841236	1.320158807
0.00750581	0.132109208
0.001108748	0.995000942
0.027593626	0.677677899
0.009842551	8.588758894
0.024365901	0.040426153
0.007912737	1.016012958
0.053991083	0.073654498
0.054743483	0.305324781
0.004604566	2.492765864
0.002390383	0.450800432
0.017614579	0.21853259
0.024743761	1.749411368
6.16982E-05	0.221663067
0.022256757	0.914425474
0.0035347	0.386119367
0.003603492	0.104790643
0.000817447	1.074464415
0.009811847	0.08290593
0.003187266	0.835803905
	1.266576114
	0.020690822
	0.072949005
	0.04643919
	0.046093225
	6.666835373
	5.335755792
	2.077864108
	0.745794528
	0.167128382
	5.819880748
	7.151016831
	12.65760232
	10.13491658
	1.025241433
	10.06944388
	0.084920016
	0.603800778
	0.982839331
	2.354983821
	0.188603745
	0.457094892
	0.285849058
	1.284186975
	3.046832485
	0.034703647
	1.528996151
	0.281171382
	0.093560876
	0.374787969
	0.255560542
	0.570042313
	0.118739898
	0.445093147
	0.457305469
	0.715439001
	2.230568006
	0.033208232
	6.633583337
	0.035343493
	0.695183121
	0.078174488
	2.346582645
	12.32428691
	6.249442617
	2.490119548
	0.10277051
	0.027451651
	0.218752995
	1.249422701
	0.187159497
	2.39219887
	0.139828374
	0.592952655
	0.624132773
	8.045015637
	3.15444423
	26.65701178
	0.297638719
	10.68889826
	0.278763627
	0.057721762
	0.152626058
	2.008997537
	0.009602446
	1.836820114
	0.571546501
	0.507749259
	0.849126418
	1.535263024
	0.012489877
	1.572186043
	0.052496199
	0.063676371
	0.036561373
	0.187135569
	4.304187131
	2.326727381
	0.169782858
	0.063672459
	1.014004582
	1.365448932
	1.292228038
	0.188930353
	0.488593661
	0.542138624
	0.19974017
	0.281829752
	8.044638247
	1.1032243
	1.095388311
	0.204454879
	0.291650392
	0.198065161
	2.966285828
	1.380426625
	20.68013514
	5.381457459
	0.11657892
	0.101715884
	0.586122379
	4.342456114
	0.14691912
	2.734166044
	2.222852109
	0.41314826
	8.503773051
	7.750539985
	3.672346226
	0.049830138
	1.761626414
	0.023331358
	0.378768904
	0.897050002
	0.135359013
	0.862062221
	0.004935833
	5.891710715
	0.484730923
	0.015664969
	0.038498854
	10.836045
	0.00316815
	13.90766039
	0.079097108
	0.160223188
	17.09769569
	0.033115034
	0.824019344
	0.317020412
	0.086005934
	4.198162751
	0.36698786
	22.70474769
	17.99462659
	4.354553763
	2.930205183
	0.182875284
	1.157806123
	0.36096149
	0.053092253
	0.058858416
	0.006251602
	0.056516469
	0.059821635
	4.179681258
	1.120322771
	0.40963743
	0.256389483
	1.571055384
	0.136877568
	9.338319637
	0.008601846
	0.522307617
	10.7698299
	0.480800515
	1.289018421
	1.490631171
	3.130142611
	1.447466856
	0.238850938
	0.365476408
	35.37797252
	0.800638252
	7.945117076
	0.341098654
	0.032100375
	0.164702144
	0.862333781
	5.558602492
	0.65558174
	0.283489963
	3.330828696
	6.458671809
	0.207451231
	0.360889055
	0.253931282
	0.089926275
	0.362860865
	0.041688114
	0.355648783
	0.05435636
	0.044523914
	6.273110819
	0.093849313
	0.115194174
	0.012071536
	0.113581149
	0.67589843
	0.065480522
	0.222125274
	0.155546181
	0.394378853
	5.976747423
	0.283188777
	0.283188777
	0.283188777
	0.283188777
	0.283188777
	0.283188777
	0.283188777
	0.283188777
	0.283188777
	0.283188777
	0.283188777
	0.283188777
	0.283188777
	0.283188777
	0.283188777
	0.283188777
	0.283188777
	0.283188777
	0.283188777
	0.283188777
	0.283188777
	0.283188777
	0.283188777
	0.283188777
	0.283188777
	0.283188777
	0.283188777
	0.283188777
	0.283188777
	0.283188777
	0.283188777
	0.283188777
	0.283188777
	0.283188777
	0.283188777
	0.283188777
	0.283188777
	0.283188777
	0.283188777
	0.283188777
	0.283188777
	0.283188777
	0.283188777
	0.283188777
	0.283188777
	0.283188777
	0.283188777
	0.283188777
	0.283188777
	0.283188777
	0.283188777
	0.283188777
	0.283188777
	0.283188777
	0.283188777
	0.283188777
	0.283188777
	0.283188777
	0.283188777
	0.283188777
	0.283188777
	0.283188777
	0.283188777
	0.283188777
	0.283188777
	0.283188777
	0.283188777
	0.283188777
	0.283188777
	0.283188777
	0.283188777
	0.283188777
	0.283188777
	0.283188777
	0.283188777
	0.283188777
	0.283188777
	0.283188777
	0.283188777
	0.283188777
	0.283188777
	0.283188777
	0.283188777
	0.283188777
	0.283188777
	0.283188777
	0.283188777
	0.283188777
	0.283188777
	0.283188777
	0.283188777
	0.283188777
	0.283188777
	0.283188777
	0.283188777
	0.283188777
	0.283188777
	0.283188777
	0.283188777
	0.283188777
	0.283188777
	0.283188777
	0.283188777
	0.283188777
	0.283188777
	0.283188777
	0.283188777
	0.283188777
	0.283188777
	0.283188777
	0.283188777
	0.283188777
	0.283188777
	0.283188777
	0.283188777
	0.283188777
	0.283188777
	0.283188777
	0.283188777
	0.283188777
	0.283188777
	0.283188777
	0.283188777
	0.283188777
	0.283188777
	0.283188777
	0.283188777
	0.283188777
	0.283188777
	0.283188777
	0.283188777
	0.283188777
	0.283188777
	0.283188777
	0.283188777
	0.283188777
	0.283188777
	0.283188777
	0.283188777
	0.283188777
	0.283188777
	0.283188777
	0.283188777
	0.283188777
	0.283188777
	0.283188777
	0.283188777
	0.283188777
	0.283188777
	0.283188777
	0.283188777
	0.283188777
	0.283188777
	0.283188777
	0.283188777
	0.283188777
	0.283188777
	0.283188777
	0.283188777
	0.283188777
	0.283188777
	0.283188777
	0.283188777
	0.283188777
	0.283188777
	0.283188777
	0.283188777
	0.283188777
	0.283188777
	0.283188777
	0.283188777
	0.283188777
	0.283188777
	0.283188777
	0.283188777
	0.283188777
	0.283188777
	0.283188777
	0.283188777
	0.283188777
	0.283188777
	0.283188777
	0.283188777
	0.283188777
	0.283188777
	0.283188777
	0.283188777
	0.283188777
	0.283188777
	0.283188777
	0.283188777
	0.283188777
	0.283188777
	0.283188777
	0.283188777
	0.283188777
	0.283188777
	0.283188777
	0.283188777
	0.283188777
	0.283188777
	0.283188777
	0.283188777
	0.283188777
	0.283188777
	0.283188777
	0.283188777
	0.283188777
	0.283188777
	0.283188777
	0.283188777
	0.283188777
	0.283188777
	0.283188777
	0.283188777
	0.283188777
	0.283188777
	0.283188777
	0.283188777
	0.283188777
	0.283188777
	0.283188777
	0.283188777
	0.283188777
	0.283188777
	0.283188777
	0.283188777
	0.283188777
	0.283188777
	0.283188777
	0.283188777
	0.283188777
	0.283188777
	0.283188777
	0.283188777
	0.283188777
	0.283188777
	0.283188777
	0.283188777
	0.283188777
	0.283188777
	0.283188777
	0.283188777
	0.283188777
	0.283188777
	0.283188777
	0.283188777
	0.283188777
	0.283188777
	0.283188777
	0.283188777
	0.283188777
	0.283188777
	0.283188777
	0.283188777
	0.283188777
	0.283188777
	0.283188777
	0.283188777
	0.283188777
	0.283188777
	0.283188777
	0.283188777
	0.283188777
	0.283188777
	0.283188777
	0.283188777
	0.283188777
	0.283188777
	0.283188777
	0.283188777
	0.283188777
	0.283188777
	0.283188777
	0.283188777
	0.283188777
	0.283188777
	0.283188777
	0.283188777
	0.283188777
	0.283188777
	0.283188777
	0.283188777
	0.283188777
	0.283188777
	0.283188777
	0.283188777
	0.283188777
	0.283188777
	0.283188777
	0.283188777
	0.283188777
	0.283188777
	0.283188777
	0.283188777
	0.283188777
	0.283188777
	0.283188777
	0.283188777
	0.283188777
	0.283188777
	0.283188777
	0.283188777
	0.283188777
	0.283188777
	0.283188777
	0.283188777
	0.283188777
	0.283188777
	0.283188777
	0.283188777
	0.283188777
	0.283188777
	0.283188777
	0.283188777
	0.283188777
	0.283188777
	0.283188777
	0.283188777
	0.283188777
	0.283188777
	0.283188777
	0.283188777
	0.283188777
	0.283188777
	0.283188777
	0.283188777
	0.283188777
	0.283188777
	0.283188777
	0.283188777
	0.283188777
	0.283188777
	0.283188777
	0.283188777
	0.283188777
	0.283188777
	0.283188777
	0.283188777
	0.283188777
	0.283188777
	0.283188777
	0.283188777
	0.283188777
	0.283188777
	0.283188777
	0.283188777
	0.283188777
	0.283188777
	0.283188777
	0.283188777
	0.283188777
	0.283188777
	0.283188777
	0.283188777
	0.283188777
	0.283188777
	0.283188777
	0.283188777
	0.283188777
	0.283188777
	0.283188777
	0.283188777
	0.283188777
	0.283188777
	0.283188777
	0.283188777
	0.283188777
	0.283188777
	0.283188777
	0.283188777
	0.283188777
	0.283188777
	0.283188777
	0.283188777
	0.283188777
	0.283188777
	0.283188777
	0.283188777
	0.283188777
	0.283188777
	0.283188777
	0.283188777
	0.283188777
	0.283188777
	0.283188777
	0.283188777
	0.283188777
	0.283188777
	0.283188777
	0.283188777
	0.283188777
	0.283188777
	0.283188777
	0.283188777
	0.283188777
	0.283188777
	0.283188777
	0.283188777
	0.283188777
	0.283188777
	0.283188777
	0.283188777
	0.283188777
	0.283188777
	0.283188777
	0.283188777
	0.283188777
	0.283188777
	0.283188777
	0.283188777
	0.283188777
	0.283188777
	0.283188777
	0.603027419
	1.190085852
	0.064803772
	4.580170597
	0.512298936
	0.060205656
	0.442984105
	0.230974029
	0.216407032
	0.690105518
	2.720070807
	0.32228579
	0.190660833
	2.374492451
	4.369560153
	3.885967181
	0.283259534
	2.715945464
	1.2500713
	0.5346266
	0.132631964
	6.922474495
	0.622158803
	0.636957999
	7.86182727
	3.881284678
	9.65555167
	0.823729854
	2.600543842
	0.040891316
	2.327345981
	1.767130998
	0.230620008
	3.745071092
	7.751149978
	0.695379147
	1.162606654
	1.846428742
	2.731357597
	2.959743687
	3.27415457
	3.584635235
	5.320200179
	0.173532714
	0.125958499
	7.139408132
	3.229942375
	0.473531098
	0.712668469
	3.519843238
	0.386041122
	1.16935924
	0.779476207
	0.398782662
	10.82884936
	0.00059062
	1.836748875
	1.488467229
	1.825679315
	0.765493789
	0.216324228
	0.03977588
	0.014836837
	4.779350703
	1.764786074
	5.774839847
	0.127425737
	0.26313098
	0.381876529
	0.537697562
	0.002410733
	0.821582624
	1.318299795
	12.84297189
	0.016489447
	5.898259419
	4.638313659
	5.226582128
	0.802831038
	0.053756632
	0.023788189
	0.621970479
	0.091593925
	6.590952867
	13.28724599
	0.087005107
	0.630170031
	1.548140645
	1.342786191
	0.077324887
	0.105790852
	0.075098146
	1.486011259
	2.389028123
	0.087156909
	3.230890012
	5.41695201
	0.475428535
	0.013932657
	0.073090288
	0.289550773
	0.033896706
	7.072345349
	0.01946753
	0.042479421
	0.028346396
	0.018409785
	0.173899295
	0.096858912
	0.072376468
	0.639576153
	0.870743206
	0.799145944
	0.043738771
	0.063650138
	1.18296178
	0.059247388
	0.649956986
	6.550308334
	2.020138637
	0.114350779
	0.2890707
	0.486151951
	0.017559629
	1.006320361
	0.041525707
	0.037672452
	0.057419854
	0.337679599
	0.065555593
	1.114732909
	2.330363808
	1.083959187
	8.545457402
	0.018975501
	1.500883154
	3.032484623
	7.181574982
	0.236214673
	0.048196138
	0.634702118
	1.110802065
	1.483486679
	0.107716994
	0.000553126
	0.796735626
	0.334602085
	3.404869524
	0.080409441
	0.222571179
	3.242319006
	1.84703574
	0.593404897
	0.004436373
	0.487213273
	1.384094382
	0.041690597
	0.475373555
	0.028091195
	0.067809429
	0.035401306
	0.584426315
	0.045166302
	0.723808873
	0.027342036
	0.378089513
	0.00419763
	0.035686701
	0.383402445
	0.783811079
	0.988059379
	0.408067181
	0.539491718
	2.52215104
	0.030928378
	0.057848204
	12.41446951
	0.003351754
	0.976361716
	18.63781783
	0.24450125
	0.235404908
	0.231494281
	5.793419421
	0.513670156
	0.02423868
	0.103688013
	0.012213663
	6.827220709
	0.003134668
	0.11650956
	0.227670406
	0.21510305
	0.03049487
	0.033858106
	0.621900132
	0.046489556
	0.129248169
	0.151918775
	1.711488631
	7.797493364
	29.35882966
	7.886558305
	7.106506969
	0.557547845
	1.605241309
	2.728247977
	13.7132934
	0.832159276
	0.692157297
	0.406066537
	2.117680673
	0.026248289
	1.099439791
	0.853682627
	1.209940831
	0.03504302
	0.014200596
	4.848280019
	15.26411768
	0.493758269
	0.051630396
	3.914995749
	0.092852967
	1.252951891
	0.264623543
	5.349933108
	0.037292867
	2.806342027
	0.003305672
	1.344441245
	4.268296792
	4.641350878
	0.046201592
	0.428621587
	0.061603148
	1.196149791
	0.041505289
	10.13809481
	9.373347196
	1.407374527
	0.053291497
	0.55566256
	20.35868287
	0.545439637
	0.426810314
	0.955722099
	0.060180364
	0.599728774
	1.042188873
	0.30409323
	6.181239059
	0.214868421
	1.422341173
	0.047160847
	0.259308685
	4.976548407
	0.495325072
	0.08880648
	2.712055561
	0.051195637
	2.206053872
	5.002879214
	3.227478358
	0.381394857
	0.815148054
	0.667855858
	9.430649415
	1.14435448
	0.018622938
	2.679770613
	1.194454221
	0.062676043
	0.157113454
	3.537574491
	1.472679624
	1.341205914
	0.284622464
	0.712105815
	0.005815206
	0.311045706
	0.120933186
	0.510662179
	0.484432475
	0.032658045
	0.113834622
	5.069654406
	0.464060688
	0.518163771
	4.267899246
	4.060047469
	1.637484263
	3.577468938
	1.61603081
	0.020648983
	0.462389634
	0.153224499
	1.4384692
	0.105577821
	0.041874474
	0.4232757
	0.503988987
	9.98738009
	1.640512516
	9.000569875
	0.092176377
	0.094927888
	0.979977635
	0.513307267
	0.239126521
	1.098989622
	0.49716045
	14.81979523
	0.481268012
	2.191541559
	0.092704564
	0.360027391
	1.226674235
	0.515802843
	1.367132552
	2.54237658
	0.328353055
	1.606077555
	0.319339431
	0.827695104
	0.038510655
	0.454225736
	14.7158968
	0.50451741
	0.467360096
	9.865062853
	0.031130976
	2.211494482
	2.24532135
	3.990039784
	3.770908635
	0.661228357
	0.080367827
	0.039621169
	0.402449986
	6.669864446
	1.925341282
	0.492966209
	2.972980815
	0.079152756
	0.50247301
	1.354470783
	1.740430086
	0.025377632
	0.478559053
	3.874153326
	0.186330537
	0.072615322
	0.341935565
	0.120698669
	1.898459364
	0.027129336
	0.020399885
	0.090693603
	0.394330896
	4.461429928
	0.632029027
	0.00184293
	2.163038324
	0.358782212
	3.74388058
	0.069006443
	0.02371733
	1.495404373
	0.585463235
	0.726917076
	0.338488715
	0.998205265
	6.16690466
	2.080974646
	0.276119067
	0.149278945
	0.650190186
	2.085736378
	0.034900224
	0.814229497
	2.19499965
	0.013296303
	0.025317423
	0.620700993
	0.22044376
	0.917391784
	0.569760398
	0.122811678
	8.301256673
	0.853990093
	0.094128343
	0.104859741
	0.196164541
	6.532860373
	0.69842369
	6.566279264
	0.003769438
	1.167989148
	0.853466247
	0.159494608
	0.345750018
	2.630664174
	4.528293366
	4.527403913
	0.047500743
	3.668846619
	0.07466432
	0.374824024
	0.286111665
	0.671736044
	1.468110107
	1.31118657
	0.752107271
	3.565100121
	0.01566183
	0.02736445
	2.219284596
	7.904424751
	0.066748592
	0.411310313
	0.031575746
	0.597430963
	1.246338011
	0.090395067
	0.575185836
	2.184720451
	1.645934949
	0.394247476
	0.93474919
	4.626202271
	0.38708257
	0.20739035
	0.132644014
	0.046158341
	0.983497098
	0.011059766
	0.5238285
	0.682400422
	1.654859305
	7.486459125
	1.211422796
	14.41476608
	0.682869729
	0.466991795
	1.481220458
	1.996611059
	0.176453375
	1.4892515
	0.169435844
	0.211731235
	0.488343656
	7.835835547
	15.05266872
	1.955644184
	1.378309568
	5.764132621
	0.216248244
	1.307090705
	0.756777361
	1.405162828
	0.530004814
	3.343313912
	0.396666847
	1.531009006
	0.051294566
	4.335681222
	1.23864765
	0.055496378
	0.14656043
	1.110010495
	0.442506001
	0.062416432
	0.013595544
	2.574058314
	1.163120403
	4.963523287
	0.475083583
	0.239438027
	0.079809667
	0.084391757
	1.134746356
	0.135168962
	0.001957264
	0.584525716
	0.099137148
	10.74350623
	0.447876891
	0.481762657
	1.110772044
	0.869790781
	2.239884232
	3.130138271
	20.54795069
	0.041760815
	1.14425213
	0.494511132
	0.660299875
	2.241170725
	3.892124353
	0.757532901
	0.076970761
	0.319280814
	8.099532483
	0.019762927
	0.289798938
	1.122902681
	0.43155811
	2.869741754
	0.816000622
	0.903013404
	0.044467217
	3.19406677
	0.059091404
	6.766629018
	0.193674765
	0.016754091
	1.154880773
	1.525586982
	0.215263385
	0.412875627
	4.365088839
	0.681005068
	0.985325998
	1.41380745
	0.013766098
	0.364340401
	0.232843972
	0.07310249
	0.161529823
	0.427803194
	1.15766381
	3.781698172
	0.064644245
	0.207820418
	0.02010345
	1.221744463
	0.267436846
