# Supplementary material for: Phosphatidylinositol-3-phosphate mediates Arc capsid secretion through the multivesicular body pathway
Source: Proc Natl Acad Sci U S A. 2024 Aug 23;121(35):e2322422121. doi: 10.1073/pnas.2322422121 (PMC11363301; doi:10.1073/pnas.2322422121)
Supplement: Supplementary file 3 — Dataset S02 (CSV) [file pnas.2322422121.sd02.csv]

Fluorescence Intensity	Fluorescence Intensity	Fluorescence Intensity	Step size	Step size	Step size
Rab5	Rab7	CD63	Rab5	Rab7	CD63
26369	560022	151447.45	1.4232	0.02489	0.04423
32211	424736	127299.3	0.22142	0.07452	0.06966
39508	126118	83971.3	0.22981	0.10264	0.03498
35356	124934	98906.3	0.02241	0.01689	0.01838
38317	138848	247685.4	0.01008	0.02044	0.05893
39370	139597	160955.4	0.23542	0.05912	0.05576
23110	139438	159585.4	0.15304	0.01324	0.1357
84043	155592	546411	0.13655	0.06857	0.06787
62472	74169	442310	0.07818	0.01334	0.07687
80582	182433	717782.4	0.38243	0.01945	0.01482
99626	247881	636594.4	0.28424	0.00748	0.09038
76226	181744	1016372.4	0.08478	0.05853	0.04898
83814	134299	1320373.5	0.00762	0.05428	0.05468
31283	322453	467371.5	0.1031	0.03606	0.08415
29899	294331	793635	0.0526	0.042	0.0474
71673	354119	862228	0.00486	0.00956	0.06901
73395	242103	814522	0.06445	0.04705	0.09928
38764	315877	77813	0.15713	0.02887	0.0315
109444	205028	73971	0.0944	0.0048	0.032
76733	253452	66971	0.12802	0.02773	0.08649
	251543	634243	0.0385	0.00471	0.03683
	137355	426801	0.18835	0.015	0.0425
	252410	428877	0.01235	0.03773	0.08793
	417549	462566	0.34045	0.04627	0.10573
	316648	363731	0.09701	0.0668	0.04
	358674	336803	0.13554	0.06064	0.0185
	588567	1278093	0.17233	0.05597	0.09161
	1098729	610613	0.04347	0.03483	0.07207
	1051256	96399	0.13496	0.07019	0.07734
	353179	116619	0.33904	0.05283	0.02746
	767583	155308	0.10982	0.05003	0.05175
	236463	78096	0.06401	0.04792	0.04361
	185536	114747	0.19798	0.0305	0.10854
	170684	81585	0.21642	0.02474	0.07827
	369005	167042	0.03618	0.00766	0.04798
	337377	249191	0.17598	0.05697	0.00579
	273807	123706	0.15502	0.02829	0.08058
	866112	116281	0.02137	0.07805	0.08873
	423331	123672	0.05905	0.01471	0.04757
	360829	168017	0.34793	0.01625	0.06705
	943992	210974	0.39412	0.0339	0.06115
	477137	201766	0.12979	0.07248	0.04103
	194372	139596	0.15359	0.04839	0.02972
	875626	132339	0.04386	0.05869	0.06702
	739920	127382	0.33551	0.07151	0.0635
	870028	69407	0.06319	0.05558	0.09297
	1162589	130279	0.02458	0.02414	0.08175
		85097	0.33979	0.01377	0.04042
		181058	0.00994	0.00803	0.06078
		93437	0.15149	0.02144	0.02236
		115063	0.02511	0.01423	0.02097
		50118	0.1365	0.01639	0.01776
		42260	0.10368	0.05417	0.01586
		126531	0.31455	0.02852	0.03761
		120779	0.24338	0.01377	0.04649
		125352	0.1466	0.01322	0.03787
			0.1798	0.05811	0.01815
			0.04147	0.03058	0.08279
			0.24078	0.0134	0.04259
			0.33714	0.02331	0.05834
			0.05012	0.04478	0.02793
			0.08877	0.05976	0.02833
			0.03349	0.05193	0.03078
			0.0402	0.05365	0.06285
			0.22567	0.03387	0.03055
			0.12481	0.03298	0.03299
			0.03852	0.04478	0.04129
			0.05265	0.03416	0.0476
			0.14605	0.05048	0.02687
			0.02863	0.04888	0.04317
			0.26099	0.02856	0.06749
			0.01942	0.24024	0.07419
			0.09765	0.0636	0.05751
			0.0691	0.07218	0.04519
			0.2375	0.09256	0.02342
			0.14196	0.03575	0.07833
			0.17508	0.08822	0.08803
			0.3486	0.06208	0.01649
			1.03347	0.0802	0.02006
			0.16014	0.04984	0.03011
			0.11157	0.01945	0.05925
			0.06413	0.0605	0.05708
			0.05653	0.09381	0.00836
			0.17147	0.04465	0.00946
			0.19374	0.08584	0.03826
			0.03813	0.03433	0.04287
			0.03928	0.0336	0.04992
			0.05286	0.04776	0.01798
			0.01417	0.04651	0.04081
			0.07	0.06818	0.02427
			0.0393	0.04283	0.01525
			0.03644	0.10722	0.04578
			0.14127	0.06227	0.02728
			0.2386	0.07036	0.06283
			0.12221	0.05559	0.05795
			0.13869	0.10058	0.04698
			0.10336	0.0494	0.06217
			0.0309	0.10056	0.11964
			0.02275	0.30306	0.02827
			0.14	0.42707	0.03063
			0.09599	0.03934	0.06527
			0.46642	0.23213	0.06507
			0.79491	0.27168	0.06291
			0.30035	0.13961	0.08182
			0.13392	0.14921	0.0301
			0.26482	0.3036	0.03499
			0.1686	0.2592	0.06038
			0.06383	0.12274	0.02923
			0.04334	0.28935	0.04971
			0.0144	0.10966	0.02551
			0.16061	0.10015	0.00611
			0.20078	0.28476	0.03167
			0.1623	0.18828	0.02549
			0.004	0.07979	0.0512
			0.0422	0.1005	0.03974
			0.00239	0.11007	0.04497
			0.0375	0.08986	0.06975
			0.1966	0.04857	0.02477
			0.33253	0.09674	0.03279
			0.22898	0.15536	0.02864
			0.0154	0.24529	0.03158
			0.09529	0.04412	0.04356
			0.04756	0.1046	0.02267
			0.04239	0.16202	0.03293
			0.13509	0.13924	0.04652
			0.0483	0.12535	0.01737
			0.19848	0.17807	0.04656
			0.33219	0.25343	0.04617
			0.15334	0.08827	0.02057
			0.01468	0.04929	0.023
			0.14987	0.12818	0.02199
			0.13853	0.10003	0.02717
			0.0882	0.05557	0.00271
			0.11229	0.1078	0.04362
			0.09845	0.05906	0.03123
			0.23057	0.09648	0.01604
			0.12359	0.1764	0.03062
			0.01536	0.14829	0.04156
			0.02539	0.10449	0.06313
			0.22045	0.24777	0.04174
			0.01558	0.17955	0.0141
			0.35649	0.03014	0.01266
			0.0287	0.05206	0.07036
			0.29041	0.24751	0.04111
			0.21213	0.16011	0.05496
			0.22855	0.13437	0.05916
			0.1757	0.20617	0.05885
			0.13625	0.13314	0.02009
			0.4801	0.17797	0.04491
			0.28487	0.09527	0.01645
			0.1114	0.15981	0.05169
			0.19277	0.02653	0.03128
			0.29127	0.04554	0.00732
			0.2632	0.18337	0.01856
			0.22513	0.05788	0.02605
			0.35679	0.10024	0.03759
			0.06639	0.10492	0.00896
			0.14506	0.08904	0.02518
			0.00275	0.13159	0.03048
			0.04894	0.16904	0.05722
			0.03898	0.03724	0.04519
			0.08434	0.09441	0.0281
			0.3397	0.10895	0.02116
			0.47762	0.15623	0.0591
			0.19505	0.17361	0.04197
			0.44331	0.03315	0.08458
			0.57726	0.17018	0.06988
			0.28805	0.23196	0.0223
			0.42193	0.06636	0.01339
			0.05642	0.14728	0.02916
			0.28547	0.10484	0.04367
			0.22921	0.07233	0.00702
			0.10492	0.19757	0.03393
			0.16131	0.29843	0.03963
			0.45544	0.12872	0.05158
			0.06403	0.06078	0.00832
			0.61785	0.1175	0.04032
			0.43218	0.17188	0.04415
			0.06489	0.31603	0.02054
			0.69189	0.15486	0.01406
			0.5295	0.22502	0.01143
			0.33279	0.10922	0.05697
			0.13532	0.19556	0.07453
			0.45532	0.14898	0.04894
			0.28421	0.11173	0.07522
			0.5939	0.35368	0.01119
			0.56709	0.29342	0.02161
			0.14794	0.09959	0.04387
			0.45798	0.15105	0.02527
			0.29812	0.0262	0.00988
			0.06853	0.04059	0.02681
			0.53866	0.1133	0.0429
			0.50442	0.14996	0.06899
			0.3843	0.40596	0.05046
			0.05583	0.178	0.00893
			0.53098	0.3426	0.01871
			0.05187	0.03382	0.01771
			0.64049	0.22039	0.0399
			0.3432	0.31692	0.03234
			0.65359	0.13091	0.01679
			0.70137	0.08578	0.03298
			0.43017	0.10946	0.05092
			0.87693	0.12898	0.03051
			0.34788	0.13907	0.02118
			0.01287	0.11794	0.03975
			0.2641	0.16732	0.08373
			0.3925	0.08007	0.04864
			0.51123	0.16794	0.03908
			0.15649	0.21155	0.04477
			0.39196	0.03964	0.00959
			0.08622	0.16182	0.01275
			0.08083	0.14359	0.06597
			0.0231	0.13512	0.01835
			0.02717	0.14993	0.02753
			0.12995	0.08642	0.04331
			0.34521	0.07587	0.04702
			0.64611	0.03373	0.07759
			0.32943	0.0992	0.04713
			0.18143	0.08794	0.03388
			0.03974	0.12154	0.06405
			0.07988	0.13117	0.02585
			0.03275	0.19088	0.0273
			0.25208	0.04212	0.05113
			0.1742	0.12436	0.05779
			0.15028	0.11774	0.02439
			0.11851	0.13056	0.02561
			0.2184	0.10607	0.04002
			0.14814	0.02393	0.03115
			0.17207	0.09402	0.03879
			0.07409	0.11031	0.03622
			0.02928	0.10218	0.05488
			0.44621	0.05066	0.02801
			0.21331	0.10805	0.06294
			0.29907	0.04363	0.08106
			0.60166	0.10621	0.03738
			0.36623	0.12943	0.04932
			0.14123	0.03732	0.05506
			0.2717	0.18332	0.01537
			0.76128	0.3498	0.03377
			1.1224	0.32659	0.06883
			0.462	0.04002	0.04469
			0.13425	0.03164	0.02032
			0.21609	0.21199	0.03178
			0.09873	0.41723	0.03925
			0.13457	0.30222	0.03603
			0.06074	0.03053	0.06508
			0.1578	0.06604	0.02343
			0.43498	0.12838	0.00923
			0.88601	0.21278	0.02557
			0.05582	0.19682	0.04185
			0.31889	0.15342	0.05299
			0.3567	0.0957	0.03155
			1.06595	0.18494	0.02285
			0.77811	0.29299	0.0473
			0.24135	0.2038	0.06128
			0.52651	0.1037	0.01964
			1.12208	0.12949	0.02934
			0.97273	0.10129	0.05539
			0.11515	0.04233	0.02756
			0.29661	0.02763	0.01232
			0.41304	0.109	0.04011
			0.68669	0.10908	0.03687
			0.75466	0.06495	0.01484
			0.83457	0.11236	0.024
			0.17055	0.1087	0.00126
			0.50652	0.22808	0.07247
			0.61415	0.22344	0.06976
			0.01827	0.05098	0.0241
			0.12928	0.067	0.01794
			0.90528	0.03143	0.01028
			0.09084	0.02748	0.02982
			0.15459	0.03576	0.06625
			0.09328	0.1363	0.04831
			0.88517	0.10557	0.0428
			0.1017	0.0544	0.03064
			0.35066	0.04803	0.04402
			0.7058	0.02686	0.02036
			0.04183	0.03006	0.02418
			0.9745	0.06485	0.02984
			0.24941	0.05359	0.01575
			0.62722	0.07718	0.01647
			0.55187	0.04602	0.01315
			0.29782	0.05785	0.01561
			0.8154	0.06439	0.01673
			0.05221	0.05792	0.0172
			0.01349	0.04452	0.06125
			0.78444	0.06401	0.01824
			0.0329	0.04015	0.08826
			0.2842	0.0789	0.05655
			0.49279	0.03074	0.05064
			0.98192	0.00792	0.04172
			0.33866	0.04655	0.10354
			0.53332	0.11926	0.04115
			0.17613	0.07008	0.04279
			0.52209	0.07327	0.04126
			1.54119	0.08169	0.02299
			1.13967	0.04859	0.00304
			1.04533	0.03208	0.04826
			0.29442	0.06844	0.02308
			0.65888	0.12625	0.01521
			0.30315	0.10854	0.07578
			0.89235	0.23568	0.09547
			0.60302	0.12362	0.05234
			0.80543	0.05362	0.01832
			0.30453	0.08058	0.04174
			0.27715	0.08626	0.0354
			0.22632	0.05835	0.09182
			0.64316	0.08654	0.0802
			1.14987	0.08342	0.06227
			1.71894	0.12181	0.0496
			0.11692	0.17697	0.04473
			0.42209	0.0845	0.05295
			0.3455	0.34782	0.03575
			0.08393	0.10834	0.08302
			0.42101	0.03981	0.0046
			0.19981	0.08995	0.0805
			0.3678	0.14728	0.05116
			0.2948	0.13459	0.01862
			0.12693	0.04866	0.01386
			0.17653	0.10865	0.05925
			0.35455	0.15212	0.02777
			0.21647	0.13675	0.01207
			0.25251	0.11061	0.07795
			0.05706	0.05468	0.09152
			0.10136	0.04985	0.06503
			0.21223	0.03341	0.02573
			0.34341	0.09966	0.07009
			0.02423	0.12935	0.15537
			0.06412	0.13213	0.14268
			0.04851	0.04366	0.03376
			0.10574	0.0812	0.02335
			0.19067	0.03513	0.07341
			0.05944	0.03918	0.02646
			0.01568	0.05019	0.11685
			0.12556	0.13786	0.11193
			0.12983	0.12196	0.05271
			0.07751	0.0791	0.05208
			0.05829	0.1447	0.09184
			0.17236	0.02572	0.05519
			0.06745	0.08214	0.03324
			0.27283	0.14207	0.05394
			0.23742	0.12388	0.0527
			0.35057	0.10424	0.03601
			0.371	0.01714	0.05176
			0.18243	0.07606	0.10861
			0.06995	0.07735	0.09796
			0.21419	0.07555	0.01784
			0.108	0.08766	0.09854
			0.19868	0.13812	0.10464
			0.0773	0.04962	0.09383
			0.11403	0.0888	0.06964
			0.00174	0.06073	0.0693
			0.06185	0.02693	0.1035
			0.09244	0.07539	0.12942
			0.03581	0.02279	0.02138
			0.07109	0.05292	0.02656
			0.05516	0.07722	0.0373
			0.07651	0.08747	0.05538
			2.11934	0.04973	0.12943
			2.10785	0.04432	0.16261
			0.06415	0.03411	0.07567
			0.06162	0.02853	0.04713
			0.08609	0.06403	0.01269
			0.28167	0.11685	0.05205
			0.25995	0.05057	0.07596
			0.01915	0.07265	0.11095
			0.03029	0.04576	0.0755
			0.23463	0.17139	0.04775
			0.09233	0.15938	0.05332
			0.02944	0.06992	0.04134
			0.47878	0.06753	0.04265
			0.40817	0.04965	0.05068
			0.53038	0.04726	0.07597
			0.26548	0.05389	0.05543
			0.54262	0.10583	0.02328
			0.29915	0.00457	0.10534
			0.42068	0.02786	0.07646
			0.44451	0.07061	0.05418
			0.39669	0.07809	0.12239
			0.84409	0.12551	0.09531
			0.53854	0.04359	0.05886
			0.25919	0.0884	0.03585
			0.25573	0.08856	0.04814
			0.8801	0.2325	0.11314
			0.08841	0.03372	0.05571
			0.08826	0.01038	0.08298
			0.07223	0.06389	0.03607
			0.10876	0.06467	0.15295
			0.13322	0.10175	0.11132
			0.04876	0.02496	0.09076
			0.10848	0.04765	0.08574
			0.08359	0.0487	0.05014
			0.17367	0.06247	0.07935
			0.08978	0.05691	0.07388
			0.12726	0.07808	0.12155
			0.05035	0.01547	0.11272
			0.19515	0.11911	0.11872
			0.02153	0.04654	0.13712
			0.11316	0.05788	0.14085
			0.07577	0.05458	0.05126
			0.13335	0.06659	0.05411
			0.27065	0.05295	0.03033
			0.0681	0.03388	0.03113
			0.08657	0.07061	0.01907
			0.19107	0.02736	0.03031
			0.24267	0.02502	0.08972
			0.06302	0.10767	0.03523
			0.093	0.09551	0.04998
			0.09335	0.05393	0.13446
			0.02423	0.04731	0.07425
			0.02366	0.03479	0.02129
			0.07598	0.09365	0.08354
			0.0116	0.10542	0.08884
			0.04806	0.08046	0.16431
			0.00888	0.12567	0.17777
			0.09527	0.104	0.03087
			0.0877	0.05439	0.10206
			0.12735	0.05307	0.07207
			0.16451	0.19505	0.09498
			0.09629	0.06273	0.04601
			0.00585	0.0291	0.15278
			0.09876	0.19206	0.1473
			0.00483	0.09233	0.02394
			0.03106	0.18911	0.05849
			0.12413	0.05948	0.418
			0.15222	0.06023	0.2842
			0.1414	0.09457	0.13299
			0.05223	0.18291	0.10019
			0.0306	0.22446	0.2407
			0.08447	0.07091	0.74954
			0.01666	0.06977	0.56069
			0.02459	0.04484	1.15019
			0.0173	0.35179	1.15422
			0.03264	0.08989	0.37979
			0.03215	0.01558	0.32215
			0.10451	0.15118	0.03868
			0.07626	0.16114	0.33685
			0.1635	0.02868	1.01183
			0.09462	0.04825	0.46793
			0.06668	0.0148	0.37551
			0.02657	0.07268	0.5996
			0.04014	0.10327	0.22739
			0.02316	0.0526	0.45625
			0.10722	0.05131	1.43273
			0.09583	0.02375	1.04495
			0.01448	0.04562	0
			0.02186	0.06053	0.16
			0.01573	0.05011	0.16
			0.00513	0.07958	0.32
			0.0095	0.02085	0
			0.02085	0.03881	0.16
			0.03637	0.0196	0.32
			0.07438	0.05542	0.48
			0.08715	0.0131	0.16
			0.06003	0.04829	0.32
			0.04324	0.03732	0.96
			0.02114	0.09463	0.96
			0.05693	0.09433	0
			0.0274	0.09896	0.16
			0.07145	0.07889	0
			0.11753	0.0566	0.32
			0.14583	0.14196	0.04002
			0.01164	0.09505	0.01185
			0.09273	0.06804	0.05316
			0.07009	0.15074	0.07457
			0.1293	0.08227	0.03369
			0.23707	0.05801	0.03332
			0.03848	0.04863	0.02223
			0.09883	0.04415	0.01135
			0.11029	0.12061	0.03816
			0.14978	0.15048	0.01221
			0.02086	0.09579	0.01488
			0.11196	0.09861	0.02322
			0.03683	0.09644	0.03317
			0.05122	0.08806	0.05189
			0.0667	0.09988	0.00614
			0.07364	0.05516	0.03338
			0.09057	0.07266	0.03284
			0.00487	0.0378	0.03577
			0.09275	0.07324	0.03068
			0.04279	0.24885	0.04579
			0.16423	0.23891	0.00632
			0.22041	0.13792	0.00803
			0.11581	0.18162	0.03468
			0.05498	0.16172	0.03205
			0.12603	0.02913	0.0225
			0.13634	0.05292	0.03323
			0.05058	0.06868	0.05284
			0.12088	0.03714	0.02445
			0.15031	0.0242	0.00315
			0.17274	0.03519	0.01008
			0.07352	0.11426	0.01285
			0.01224	0.0762	0.01195
			0.11431	0.11553	0.0171
			0.00655	0.07705	0.01854
			0.04782	0.02741	0.01085
			0.02604	0.10068	0.00606
			0.00509	0.14367	0.01449
			0.00782	0.04923	0.03161
			0.08031	0.05752	0.03049
			0.03349	0.10062	0.02462
			0.01464	0.06945	0.01822
			0.09347	0.0485	0.02014
			0.02016	0.04753	0.03137
			0.14183	0.08514	0.01508
			0.01468	0.02226	0.01101
			0.17373	0.02412	0.02272
			0.06071	0.04515	0.02728
			0.01192	0.08805	0.02735
			0.00475	0.03531	0.01123
			0.02644	0.07544	0.03521
			0.01115	0.18915	0.0057
			0.01409	0.03041	0.02615
			0.11489	0.06078	0.04013
			0.03652	0.02463	0.02294
			0.09483	0.09504	0.00939
			0.1102	0.05479	0.03842
			0.07676	0.15315	0.04023
			0.04562	0.10775	0.02324
			0.0524	0.04135	0.0222
			0.02119	0.10162	0.01309
			0.13717	0.08545	0.0425
			0.12973	0.02614	0.01422
			0.06554	0.03183	0.02198
			0.14275	0.04624	0.0145
			0.07505	0.11338	0.03321
			0.00794	0.04611	0.00815
			0.00481	0.12652	0.01672
			0.09198	0.03269	0.06614
			0.00512	0.021	0.02473
			0.05951	0.08843	0.07856
			0.03914	0.11192	0.02105
			0.05246	0.06017	0.04524
			0.08566	0.02331	0.03047
			0.03414	0.06189	0.01631
			0.01533	0.07775	0.02759
			0.06763	0.04631	0.03928
			0.08513	0.10724	6.94E-04
			0.0718	0.05506	0.02254
			0.01612	0.07519	0.0191
			0.00498	0.03188	0.00735
			0.01523	0.17855	0.03388
			0.00596	0.15455	0.03249
			0.00352	0.03872	0.02757
			0.05345	0.0603	0.02274
			0.03594	0.0878	0.02448
			0.01541	0.14877	0.01918
			0.01896	0.09012	0.00589
			0.10035	0.09821	0.00634
			0.10555	0.02239	0.02961
			0.24891	0.05213	0.01554
			0.26667	0.09637	0.02275
			0.07023	0.02241	0.01068
			0.16203	0.02956	0.00513
			0.17095	0.05359	0.02454
			0.02337	0.03075	0.03103
			0.16449	0.03866	0.01934
			0.08341	0.18381	0.00902
			0.03364	0.05269	0.03697
			0.03796	0.04841	0.03099
			0.13998	0.04097	0.01771
			0.09127	0.03677	0.02011
			0.05674	0.06114	0.02644
			0.01461	0.06734	0.01361
			0.02532	0.07668	0.00754
			0.08025	0.03578	0.01773
			0.06073	0.01031	0.0071
			0.03963	0.04608	0.01036
			0.02215	0.0396	0.01799
			0.0897	0.04419	0.02441
			0.07582	0.09321	0.01495
			0.0598	0.10802	0.02071
			0.02056	0.0699	0.04876
			0.12752	0.05247	0.02673
			0.10866	0.08031	0.01849
			0.1478	0.07269	0.04703
			0.0681	0.0733	0.01617
			0.08085	0.04799	0.04276
			0.07679	0.06267	0.02724
			0.03449	0.01382	0.02988
			0.02754	0.04378	0.01704
			0.18679	0.05189	0.01493
			0.2099	0.05838	0.02978
			0.13962	0.05178	0.03101
			0.00458	0.01789	0.0592
			0.03903	0.03554	0.03166
			0.10937	0.06864	0.01525
			0.21994	0.06939	0.01339
			0.09015	0.0286	0.02134
			0.03739	0.05281	0.02732
			0.01183	0.05143	0.02829
			0.14373	0.05559	0.051
			0.26048	0.07995	0.03534
			0.1453	0.06455	0.02051
			0.25959	0.04502	0.02357
			0.46147	0.01585	0.02264
			0.15238	0.06859	0.02813
			0.01823	0.03245	0.03277
			0.04584	0.05419	0.0689
			0.30152	0.03303	0.02134
			0.19816	0.09095	0.02028
			0.25699	0.07969	0.02028
			0.2507	0.10403	0.01016
			0.1864	0.04506	0.06665
			0.2289	0.11984	0.05637
			0.12174	0.04929	0.05421
			0.03405	0.04261	0.00843
			0.07724	0.06147	0.01802
			0.10367	0.05819	0.02551
			0.30326	0.0425	0.02647
			0.21657	0.0201	0.02221
			0.0488	0.01897	0.02748
			0.01646	0.02392	0.03333
			0.1575	0.05027	0.03046
			0.12531	0.03492	0.04589
			0.05642	0.05048	0.05352
			0.0951	0.03993	0.01197
			0.08667	0.0427	0.02931
			0.0552	0.0657	0.04401
			0.01602	0.06076	0.03584
			0.05499	0.09422	0.00667
			0.0469	0.08819	0.03013
			0.05749	0.09652	0.03375
			0.04378	0.08271	0.02799
			0.0799	0.10308	0.03719
			0.04869	0.07364	0.04084
			0.09896	0.02788	0.02515
			0.00945	0.05683	0.03689
			0.00395	0.04207	0.03028
			0.08293	0.02592	0.01938
			0.06162	0.06637	0.03389
			0.12527	0.06371	0.02105
			0.06102	0.05129	0.04811
			0.17139	0.11356	0.00725
			0.01446	0.06051	0.00893
			0.0946	0.0193	0.04479
			0.11189	0.11805	0.02553
			0.17583	0.06063	0.03756
			0.11497	0.03968	0.02437
			0.07769	0.04754	0.03306
			0.04952	0.13003	0.01903
			0.05485	0.05987	0.04307
			0.04849	0.0651	0.01187
			0.04117	0.02096	0.02019
			0.03471	0.02686	0.04561
			0.08226	0.04786	0.00867
			0.07236	0.07186	0.03598
			0.04437	0.01881	0.02631
			0.13938	0.03811	0.01502
			0.0705	0.0562	0.01859
			0.0316	0.05538	0.02224
			0.10641	0.02199	0.05003
			0.11054	0.03369	0.00649
			0.17768	0.04964	0.03909
			0.09052	0.04842	0.03003
			0.09429	0.07907	0.00688
			0.07684	0.05563	0.0239
			0.05779	0.03952	0.01901
			0.10176	0.01818	0.05019
			0.10653	0.07952	0.0054
			0.02631	0.05779	0.02122
			0.13748	0.07453	0.01786
			0.1248	0.01797	0.02242
			0.04678	0.07083	0.03789
			0.10449	0.03605	0.02123
			0.1364	0.04053	0.0225
			0.11542	0.02464	0.01388
			0.00422	0.01785	0.0276
			0.193	0.04758	0.0071
			0.15921	0.06581	0.00949
			0.0199	0.12386	0.03681
			0.05406	0.07199	0.05367
			0.03417	0.04452	0.03798
			0.02871	0.03908	0.0192
			0.07127	0.01422	0.01323
			0.01533	0.03518	0.03593
			0.02695	0.04776	0.03209
			0.05269	0.17991	0.02664
			0.04472	0.04685	0.00764
			0.06265	0.00939	0.025
			0.03451	0.0942	0.0441
			0.03235	0.03456	0.02539
			0.04866	0.05836	0.04942
			0.02061	0.04832	0.04357
			0.0606	0.03457	0.02609
			0.06602	0.05063	0.0431
			0.24759	0.0351	0.01082
			0.21493	0.03922	0.02454
			0.08286	0.04651	0.00737
			0.04723	0.03952	0.03113
			0.10623	0.00167	0.05379
			7.96E-04	0.06281	0.01111
			0.05345	0.0329	0.02647
			0.06704	0.07437	0.01671
			0.00595	0.05528	0.01476
			0.01549	0.03801	0.03718
			0.00163	0.0268	0.02001
			0.03019	0.02811	0.01461
			0.00127	0.04426	0.02113
			0.00566	0.04313	0.02811
			0.01676	0.04918	0.02663
			0.06142	0.06209	0.03031
			0.13762	0.03107	0.04035
			0.05505	0.04638	0.03168
			0.08488	0.03988	0.01449
			0.11696	0.02382	0.03088
			0.10107	0.01506	0.05391
			0.06039	0.05823	0.0227
			0.0575	0.03522	0.03576
			0.0699	0.03072	0.04535
			0.07775	0.07104	0.02657
			0.19376	0.08078	0.02363
			0.19755	0.07547	0.02874
			0.08277	0.07347	0.03631
			0.02667	0.01097	0.01333
			0.06497	0.04604	0.04136
			0.01372	0.02293	0.04205
			0.11082	0.05631	0.03417
			0.07929	0.03271	0.0281
			0.14767	0.0259	0.01467
			0.10402	0.0229	0.0178
			0.07412	0.03986	0.02082
			0.0716	0.02607	0.01165
			0.00885	0.02116	0.033
			0.03138	0.02263	0.01248
			0.06886	0.06662	0.01301
			0.01973	0.05631	0.02752
			0.01397	0.01907	0.0174
			0.06777	0.05627	0.04927
			0.03038	0.03522	0.05372
			0.06343	0.04224	0.09497
			0.1121	0.09364	0.01527
			0.00143	0.04593	0.04261
			0.04989	0.03249	0.05126
			0.05507	0.0141	0.04629
			0.09633	0.04387	0.03243
			0.01637	0.07068	0.03727
			0.09896	0.07405	0.02353
			0.02903	0.02422	0.02512
			0.02723	0.03834	0.06461
			0.03609	0.04372	0.04021
			0.08923	0.09785	0.04266
			0.0594	0.04796	0.03377
			0.03181	0.03	0.01156
			0.01698	0.06003	0.00324
			0.02921	0.09994	0.02177
			0.0283	0.15813	0.02332
			0.15822	0.07333	0.02597
			0.06317	0.07803	0.02543
			0.0743	0.02752	0.0164
			0.02203	0.03519	0.00594
			0.06252	0.04001	0.01961
			0.02488	0.03488	0.04698
			0.0222	0.07172	0.03511
			0.08603	0.09799	0.01368
			0.21378	0.02492	0.01303
			0.0318	0.03665	0.02201
			0.03117	0.13148	0.0262
			0.01903	0.10914	0.03342
			0.004	0.0425	0.01419
			0.11356	0.04465	0.02785
			0.15581	0.01224	0.0323
			0.15392	0.0506	0.00715
			0.06877	0.0991	0.02581
			0.08092	0.02405	0.04125
			0.12406	0.03483	0.0516
			0.10625	0.0945	0.04167
			0.05508	0.02359	0.03577
			0.00284	0.03445	0.01616
			0.03176	0.05621	0.02212
			0.01247	0.11308	0.05037
			0.09591	0.04182	0.02991
			0.10066	0.09747	0.02796
			0.00481	0.09425	0.04832
			0.02276	0.08335	0.04411
			0.03477	0.00718	0.02347
			0.06587	0.12748	0.03363
			0.08187	0.08624	0.03913
			0.01391	0.04904	0.04039
			0.00617	0.00987	0.0203
			0.12137	0.14126	0.01798
			0.18788	0.08446	0.04295
			0.14477	0.08745	0.03718
			0.05234	0.09929	0.03521
			0.02632	0.06212	0.00908
			0.06898	0.04079	0.03331
			0.01689	0.05108	0.03883
			0.05766	0.06423	0.00294
			0.09376	0.00776	0.05204
			0.19084	0.04989	0.04466
			0.096	0.08967	0.03619
			0.04854	0.05307	0.02737
			0.01135	0.10688	0.0109
			0.02597	0.09741	0.05123
			0.04356	0.03787	0.02697
			0.00568	0.01289	0.04053
			0.04744	0.05121	0.03693
			0.00417	0.03159	0.03322
			0.08753	0.05479	0.03775
			0.10356	0.03359	0.0131
			0.00101	0.06431	0.03448
			0.124	0.06502	0.03926
			0.04601	0.07761	0.01304
			0.01176	0.05655	0.03101
			0.05938	0.07483	0.03128
			0.09003	0.06665	0.02507
			0.04746	0.03023	0.02478
			0.06692	0.02217	0.04201
			0.07612	0.01901	0.06498
			0.015	0.07876	0.03196
			0.05241	0.05666	0.01157
			0.09936	0.05605	0.04191
			0.06828	0.02827	0.03438
			0.00705	0.1188	0.0396
			0.02803	0.10512	0.03014
			0.09844	0.02455	0.03122
			0.08265	0.078	0.04304
			0.0328	0.07623	0.01274
			0.01635	0.0216	0.03889
			0.02089	0.05786	0.02052
			0.06317	0.09636	0.02376
			0.09217	0.0354	0.01976
			0.03463	0.03781	0.05636
			0.11044	0.03765	0.06843
			0.08126	0.1031	0.01509
			0.01317	0.07599	0.04406
			0.07077	0.01741	0.09957
			0.01246	0.07373	0.04529
			0.15544	0.07092	0.02397
			0.07422	0.07876	0.01833
			0.00244	0.0033	0.02942
			0.03743	0.06017	0.03549
			0.1465	0.01677	0.01018
			0.09699	0.04028	0.02686
			0.03553	0.05669	0.01969
			0.04827	0.04853	0.02805
			0.11994	0.11833	0.01711
			0.07643	0.1186	0.02306
			0.03618	0.05264	0.06234
			0.093	0.10443	0.02515
			0.03026	0.03806	0.03575
			0.02676	0.05649	0.04821
			0.11848	0.05241	0.04893
			0.12287	0.04089	0.03967
			0.03058	0.15056	0.03164
			0.03989	0.06237	0.01597
			0.08987	0.04855	0.00544
			0.00625	0.03219	0.02635
			0.08163	0.08337	0.01743
			0.10221	0.08083	0.00583
			0.04063	0.05578	0.02382
			0.07598	0.05772	0.06018
			0.02419	0.06085	0.02007
			0.07039	0.116	0.02217
			0.06241	0.06521	0.00968
			0.05366	0.09256	0.02358
			0.12462	0.04472	0.03798
			0.01713	0.01751	0.02824
			0.06898	0.0418	0.01353
			0.02028	0.04983	0.01474
			0.0486	0.0756	0.05639
			0.14482	0.04642	0.01802
			0.13166	0.03226	0.02365
			0.03206	0.06317	0.0265
			0.01083	0.05656	0.02748
			0.11091	0.06581	0.02509
			0.0259	0.03709	0.03047
			0.02098	0.05457	0.07936
			0.10048	0.03855	0.05054
			0.009	0.0403	0.04318
			0.01357	0.10074	0.01825
			0.10427	0.03633	0.01135
			0.05065	0.09925	0.01311
			0.02209	0.11308	0.04754
			0.06299	0.01795	0.00849
			0.09495	0.00999	0.02703
			0.07673	0.02036	0.00614
			0.14714	0.02489	0.06345
			0.06602	0.03583	0.03375
			0.05814	0.01852	0.01571
			0.03788	0.02126	0.04038
			0.09187	0.0384	0.02927
			0.00375	0.06536	0.00449
			0.1062	0.07761	0.0171
			0.19449	0.03829	0.01466
			0.12139	0.06128	0.05303
			0.03833	0.03633	0.02826
			0.07467	0.0126	0.03619
			0.03116	0.04169	0.04201
			0.01195	0.04023	8.58E-04
			0.03788	0.09168	0.03159
			0.0543	0.05585	0.02174
			0.05866	0.06629	0.02368
			0.05164	0.05641	0.00826
			0.00702	0.04464	0.01876
			0.14003	0.03204	0.07809
			0.17557	0.0824	0.03248
			0.12857	0.07364	0.06153
			0.23484	0.0526	0.01871
			0.18155	0.12141	0.02806
			0.0916	0.05766	0.03272
			0.03882	0.05656	0.02222
			0.00683	0.0808	0.01429
			0.05364	0.05346	0.02855
			0.06391	0.06912	0.02378
			0.19804	0.02745	0.03296
			0.02901	0.08042	0.05841
			0.14346	0.07826	0.05871
			0.00593	0.10223	0.06173
			0.03082	0.07366	0.05038
			0.02001	0.03992	0.02668
			0.02024	0.08947	0.03719
			0.00133	0.03904	0.02674
			0.08553	0.03655	0.03368
			0.1433	0.06886	0.02609
			0.01025	0.03256	0.035
			0.11177	0.03652	0.03264
			0.00788	0.11566	0.02288
			0.10209	0.09194	0.04022
			0.03427	0.07581	0.02073
			0.07396	0.06475	0.00296
			0.04278	0.05483	0.01827
			0.04692	0.04223	0.03791
			0.02895	0.03919	0.01896
			0.01673	0.06402	0.03493
			0.01262	0.03387	0.03897
			0.01117	0.05151	0.05556
			0.08904	0.03461	0.02213
			0.13972	0.03019	0.03262
			0.05987	0.01183	0.03966
			0.06216	0.0317	0.03391
			0.07533	0.12372	0.00131
			0.05996	0.14766	0.09467
			0.04858	0.0474	0.04203
			0.1139	0.05155	0.05021
			0.10133	0.03888	0.08916
			0.03218	0.02898	0.0076
			0.04085	0.13829	0.02525
			0.04759	0.09037	0.02923
			0.11898	0.07215	0.02379
			0.12829	0.08536	0.01125
			0.02986	0.04338	0.01689
			0.01685	0.08833	0.036
			0.01859	0.11134	0.03408
			0.07772	0.07189	0.03567
			0.08288	0.08885	0.03626
			0.03027	0.09147	0.01826
			0.05907	0.0615	0.03694
			0.10619	0.01266	0.04049
			0.07216	0.06804	0.04142
			0.07098	0.08419	0.06398
			0.02522	0.03421	0.0457
			0.03291	0.06785	0.06083
			0.05837	0.09614	0.04653
			0.05055	0.08882	0.03354
			0.04967	0.12237	0.0286
			0.09167	0.02783	0.0438
			0.13767	0.06603	0.05147
			0.12146	0.02421	0.0225
			0.01884	0.01922	0.01237
			0.0239	0.04295	0.03192
			0.14375	0.11992	0.03509
			0.11289	0.06539	0.09699
			0.00923	0.03857	0.01773
			0.00444	0.04575	0.02955
			0.02311	0.02595	0.04435
			0.03308	0.06458	0.03177
			0.00147	0.02903	0.02464
			0.01416	0.01053	0.03768
			0.02934	0.03433	0.07095
			0.01045	0.06551	0.07442
			0.03508	0.04039	0.03369
			0.0425	0.04494	0.02513
			0.0548	0.02177	0.03075
			0.01604	0.0106	0.00652
			0.01094	0.0149	0.02392
			0.05331	0.05304	0.02756
			0.08263	0.02899	0.03513
			0.10359	0.0716	0.00748
			0.0387	0.09776	0.0359
			0.09822	0.12541	0.03622
			0.10111	0.08608	0.02995
			0.13231	0.06991	0.03759
			0.05593	0.1359	0.03869
			0.04841	0.06077	0.04266
			0.01554	0.06064	0.02883
			0.07051	0.10632	0.00721
			0.14203	0.17717	0.07036
			0.08943	0.05478	0.0281
			0.00784	0.05643	0.02222
			0.00301	0.0837	0.0143
			0.08777	0.03541	0.00501
			0.0502	0.11239	0.01333
			0.10478	0.13985	0.02262
			0.12429	0.05234	0.01547
			0.19182	0.04775	0.00545
			0.10558	0.07406	0.02025
			0.05079	0.10796	0.02504
			0.04608	0.0714	0.01758
			0.10288	0.02014	0.05094
			3.17E-04	0.03196	0.0129
			0.03844	0.03678	0.05323
			0.0128	0.05578	0.02464
			0.03544	0.01708	0.00951
			0.0635	0.02862	0.03441
			0.0022	0.0659	0.01604
			0.00165	0.03289	0.03815
			0.08867	0.04701	0.01207
			0.15004	0.11876	0.00647
			0.05476	0.05989	0.00503
			0.05048	0.07204	0.05353
			0.06523	0.03041	0.0096
			0.02611	0.10593	0.02484
			0.05606	0.09166	0.03877
			0.09353	0.1026	0.0376
			0.13379	0.01864	0.0343
			0.07239	0.02018	0.00981
			0.05123	0.09759	0.02786
			0.01737	0.07062	0.03576
			0.07006	0.07287	0.02138
			0.06473	0.03324	0.04693
			0.10201	0.017	0.02627
			0.10156	0.10163	0.04217
			0.01443	0.09473	0.02709
			0.07425	0.00254	0.06723
			0.01239	0.02183	0.02607
			0.16916	0.08528	0.01117
			0.20981	0.07884	0.03743
			0.01634	0.05443	0.00703
			0.07191	0.0168	0.044
			0.02556	0.02727	0.04449
			0.07646	0.04458	0.07218
			0.09678	0.07311	0.03715
			0.05321	0.05243	0.02452
			0.07946	0.08382	0.05896
			0.00598	0.04215	0.01218
			0.00671	0.02154	0.03503
			0.06143	0.01959	0.03991
			0.07782	0.06569	0.02049
			0.13966	0.0807	0.00841
			0.14859	0.06029	0.05272
			0.05598	0.07733	0.0044
			0.00625	0.05002	0.01935
			0.1752	0.06768	0.02395
			0.13742	0.08978	0.05278
			0.06442	0.05008	0.02531
			0.09746	0.04086	0.01032
			0.05066	0.02559	0.02202
			0.13243	0.09213	0.05579
			0.19125	0.0845	0.06802
			0.02823	0.07435	0.04828
			0.13424	0.03369	0.02008
			0.13964	0.03767	0.01175
			0.05375	0.06953	0.03445
			0.01607	0.07424	0.05326
			0.02163	0.01722	0.01462
			0.09905	0.06307	0.02881
			0.12726	0.04552	0.02786
			0.10707	0.02065	0.0503
			0.11999	0.06019	0.03548
			0.00713	0.01218	0.02065
			0.09241	0.04138	0.04895
			0.04108	0.05752	0.02105
			0.12859	0.07984	0.0234
			0.21753	0.04978	0.047
			0.11477	0.06463	0.00379
			0.00545	0.04806	0.01827
			0.01167	0.14303	0.01205
			0.03842	0.24301	0.01726
			0.07824	0.06633	0.01411
			0.01798	0.01542	0.05771
			0.03737	0.04446	0.03514
			0.05823	0.01327	0.0733
			0.02205	0.02505	0.04349
			0.17308	0.05507	0.02182
			0.1207	0.04438	0.02554
			0.06335	0.05532	0.04958
			0.02728	0.18865	0.00531
			0.03375	0.13126	0.01311
			0.01478	0.07942	0.00651
			0.03086	0.09189	0.02733
			0.0475	0.03859	0.03332
			0.1016	0.04111	0.03295
			0.01749	0.02628	0.03638
			0.0398	0.02139	0.06046
			0.02499	0.0256	0.01246
			0.05812	0.06073	0.02877
			0.11742	0.0661	0.0163
			0.10199	0.07115	0.0135
			0.09191	0.05416	0.02385
			0.04918	0.02961	0.01142
			0.00165	0.06775	0.03275
			0.1508	0.03685	0.008
			0.16126	0.02287	0.00528
			0.07816	0.05852	0.01693
			0.08387	0.07626	0.00796
			0.05954	0.08042	0.02135
			0.06216	0.09146	0.02768
			0.02042	0.02068	0.04126
			0.06761	0.02283	0.04257
			0.08014	0.09233	0.00562
			0.00553	0.01336	0.00544
			0.04784	0.09433	0.02682
			0.08477	0.05	0.00751
			0.00579	0.10368	0.0355
			0.11444	0.09763	0.05869
			0.01752	0.04693	0.02803
			0.07187	0.08656	0.0451
			0.10951	0.05313	0.06073
			0.10389	0.10003	0.00878
			0.02366	0.07523	0.06148
			0.04744	0.02844	0.00865
			0.01209	0.03303	0.01865
			0.09262	0.06152	0.04114
			0.32002	0.07908	0.02631
			0.13273	0.11568	0.00403
			0.1063	0.13967	0.02188
			0.06017	0.01132	0.02166
			0.02697	0.04901	0.03452
			0.06426	0.03607	0.04741
			0.04977	0.05252	0.04345
			0.06455	0.08254	0.04677
			0.1067	0.02358	0.04729
			0.12407	0.02453	0.03325
			0.16282	0.05274	0.03671
			0.04197	0.03802	0.04287
			0.03171	0.02255	0.03538
			0.00138	0.05866	0.01056
			0.05436	0.09353	0.014
			0.0208	0.05567	0.04447
			0.10912	0.04881	0.05146
			0.04004	0.09276	0.03275
			0.06063	0.08565	0.03632
			0.06456	0.01562	0.0295
			0.0416	0.06921	0.03132
			0.09069	0.04141	0.04279
			0.10896	0.05428	0.06774
			0.0039	0.04036	0.02656
			0.01931	0.05209	0.03868
			0.04716	0.07674	0.05589
			0.12648	0.04953	0.10234
			0.13722	0.05821	0.02252
			0.10142	0.0997	0.01916
			0.04427	0.04319	0.02595
			0.12024	0.04375	0.05018
			0.06387	0.11648	0.02392
			0.07992	0.12687	0.05049
			0.10228	0.04289	0.07681
			0.00416	0.02188	0.03026
			0.10594	0.04102	0.0394
			0.1558	0.03685	0.02135
			0.07434	0.11013	0.03558
			0.03561	0.05505	0.04033
			0.10533	0.08115	0.03822
			0.20747	0.02327	0.04088
			0.06613	0.03104	0.05403
			0.0518	0.11654	0.06129
			0.09185	0.04847	0.03856
			0.00637	0.12284	0.03162
			0.0234	0.07905	0.05643
			0.12844	0.03899	0.05024
			0.07774	0.10609	0.02343
			0.00141	0.10942	0.05186
			0.00834	0.06512	0.00732
			0.0202	0.07342	0.01889
			0.06958	0.11534	0.05648
			0.1176	0.2187	0.05311
			0.01297	0.05133	0.0216
			0.04113	0.08594	0.01746
			0.13652	0.05033	0.05318
			8.46E-04	0.118	0.00995
			0.11304	0.09581	0.02813
			0.06157	0.02865	0.01962
			0.02463	0.10626	0.02103
			0.07202	0.09385	0.01002
			0.04245	0.07442	0.01561
			0.00139	0.18775	0.03992
			0.05096	0.10232	0.09178
			0.02688	0.16188	0.0394
			0.07816	0.11221	0.0262
			0.09326	0.11375	0.02798
			0.08876	0.08153	0.04876
			0.22016	0.04704	0.01685
			0.02307	0.02676	0.0218
			0.05197	0.04692	0.01144
			0.07929	0.06558	0.01738
			0.02658	0.09916	0.0479
			0.00872	0.08398	0.01089
			0.03423	0.0926	0.04517
			0.05586	0.08211	0.06469
			0.04802	0.08211	0.05575
			0.02465	0.12999	0.04213
			0.00611	0.0894	0.03629
			0.0401	0.07531	0.07254
			0.11444	0.07678	0.05731
			0.10283	0.06365	0.02925
			0.11777	0.03692	0.07649
			0.11508	0.0761	0.04552
			0.00257	0.02644	0.00771
			0.03163	0.01918	0.01459
			0.10419	0.05636	0.01046
			0.02169	0.0418	0.02201
			0.02791	0.07206	0.00877
			0.00629	0.04921	0.00326
			0.06416	0.14547	0.02654
			0.03732	0.07319	0.045
			0.06529	0.04419	0.04134
			0.21976	0.04995	0.04037
			0.06793	0.06368	0.04296
			0.03259	0.15135	0.01446
			0.1604	0.15006	0.04172
			0.10235	0.0849	0.0487
			0.07573	0.0299	0.0753
			0.09762	0.01844	0.07476
			0.03488	0.04231	0.07215
			0.04583	0.03284	0.02225
			0.15988	0.05912	0.0727
			0.17846	0.06699	0.02591
			0.02172	0.06876	0.02901
			0.0561	0.04637	0.05091
			0.12023	0.03484	0.07189
			0.0658	0.04049	0.07857
			0.00549	0.08501	0.02147
			0.04102	0.04155	0.02181
			0.11384	0.09512	0.01991
			0.05165	0.06758	0.02466
			0.04426	0.00555	0.01559
			0.00861	0.077	0.02068
			0.15787	0.11387	0.02201
			0.14879	0.05237	0.01396
			0.03938	0.09097	0.06257
			0.03563	0.07592	0.05738
			0.04192	0.04875	0.01515
			0.01218	0.01843	0.03266
			0.05129	0.0764	0.02598
			0.03072	0.149	0.02005
			0.04793	0.01414	0.02835
			0.0303	0.10605	0.03657
			0.00611	0.1065	0.04674
			0.06246	0.11536	0.03038
			0.12179	0.11944	0.01509
			0.18039	0.05626	0.02902
			0.06928	0.06731	0.00979
			0.02197	0.04454	0.02259
			0.05945	0.01307	0.00368
			0.07766	0.0292	0.04928
			0.03467	0.06897	0.04973
			0.11108	0.07474	0.01186
			0.02576	0.06973	0.03382
			0.01797	0.03011	0.04817
			0.03583	0.03133	0.03536
			0.09946	0.06412	0.04726
			0.09732	0.12708	0.07384
			0.03788	0.22705	0.02704
			0.14687	0.10276	0.05059
			0.22253	0.07262	0.03064
			0.17824	0.16303	0.01219
			0.14292	0.18171	0.02917
			0.07824	0.11927	0.04169
			0.09714	0.26067	0.05345
			0.11887	0.14396	0.03417
			0.0389	0.02907	0.0162
			0.0852	0.06186	0.02027
			0.04444	0.10951	0.00992
			9.90E-04	0.13765	0.04019
			0.24986	0.13961	0.02119
			0.13088	0.08012	0.04242
			0.00936	0.06534	0.04267
			0.03745	0.03234	0.01783
			0.1211	0.07717	0.02692
			0.07372	0.07909	0.0139
			0.10166	0.05638	0.05482
			0.11027	0.11517	0.05122
			0.05523	0.13174	0.04192
			0.03765	0.05948	0.07041
			0.05498	0.04562	0.02
			0.0134	0.01469	0.02262
			0.01186	0.05356	0.02828
			0.06594	0.08605	0.06757
			0.08497	0.09485	0.04925
			0.14768	0.06044	0.03078
			0.04741	0.06065	0.00656
			0.18423	0.01284	0.0041
			0.09814	0.04234	0.04971
			9.50E-04	0.02788	0.05412
			0.05711	0.02775	0.00578
			0.08149	0.01055	0.0573
			0.12774	0.19738	0.04601
			0.05219	0.17734	0.02262
			0.00272	0.10352	0.02191
			0.10348	0.01034	0.05016
			0.08301	0.09084	0.05522
			0.01637	0.07229	0.01088
			0.00137	0.04539	0.04712
			0.17523	0.09358	0.0451
			0.05464	0.03107	0.04101
			0.23116	0.03919	0.01739
			0.25716	0.09893	0.02561
			0.10584	0.05106	0.04262
			0.03351	0.05601	0.04275
			0.00976	0.09439	0.05923
			0.08209	0.13285	0.02717
			0.02905	0.05695	0.02002
			0.08241	0.0631	0.07213
			0.09522	0.08231	0.06299
			0.01574	0.04289	0.06097
			0.11386	0.07711	0.04607
			0.21142	0.02737	0.00158
			0.12968	0.0284	0.04388
			0.06908	0.09902	0.04862
			0.0936	0.07526	0.01664
			0.07523	0.09671	0.05233
			0.11153	0.05773	0.09029
			0.05752	0.07107	0.07943
			0.07807	0.10977	0.0264
			0.11485	0.09026	0.03114
			0.10121	0.03114	0.02851
			0.04704	0.08155	0.0251
			0.1796	0.02083	0.01316
			0.11283	0.03604	0.03535
			0.00912	0.06399	0.01481
			0.00576	0.03666	0.06412
			0.00127	0.08986	0.01071
			0.14771	0.08335	0.02514
			0.14159	0.0469	0.0154
			0.01087	0.10768	0.02501
			0.01569	0.02431	0.0305
			0.11927	0.0972	0.096
			0.09949	0.02052	0.0922
			0.02425	0.04666	0.02879
			0.07485	0.04691	0.02846
			0.07482	0.09562	0.08446
			0.0949	0.10978	0.06037
			0.11072	0.06569	0.05054
			0.04062	0.01969	0.04656
			0.1087	0.01893	0.0298
			0.06059	0.11588	0.00731
			0.01212	0.04421	0.02287
			0.13744	0.05968	0.0833
			0.20454	0.07023	0.05938
			0.00857	0.07114	0.0296
			0.02869	0.06682	0.09001
			0.22346	0.03265	0.07673
			0.13361	0.09536	0.01194
			0.15249	0.04379	0.03337
			0.13188	0.03103	0.04214
			0.04059	0.06036	0.03799
			0.08589	0.06671	0.03955
			0.03274	0.06762	0.04544
			0.0208	0.06596	0.03967
			0.04963	0.05833	0.04504
			0.04969	0.0772	0.05996
			0.00843	0.06809	0.0156
			0.07793	0.20183	0.12776
			0.08819	0.264	0.12614
			0.11364	0.05098	0.06304
			0.26763	0.07818	0.08635
			0.07534	0.08676	0.01974
			0.02561	0.14506	0.03474
			0.02823	0.08788	0.08149
			0.03296	0.13396	0.08857
			0.12889	0.13187	0.0292
			3.98E-04	0.10426	0.01622
			0.04689	0.0674	0.83536
			0.04321	0.04431	0.00845
			0.06433	0.05245	0.02272
			0.14155	0.06211	0.0547
			0.11712	0.0364	0.04944
			0.01636	0.0384	0.04164
			0.00503	0.00872	0.10124
			0.00606	0.02475	0.06549
			0.05012	0.11291	0.0193
			0.03948	0.15928	0.047
			0.04513	0.0645	0.05878
			0.02275	0.09757	0.0467
			0.03827	0.07158	0.03631
			0.01207	0.01029	0.80755
			0.07995	0.03654	0.09426
			0.01768	0.01831	0.07899
			0.03393	0.06282	0.02299
			0.05365	0.03428	0.11069
			0.12551	0.01896	0.0707
			0.0089	0.02768	0.0416
			0.05795	0.04766	0.02447
			0.05117	0.03322	0.03037
			0.088	0.01029	0.03089
			0.18779	0.01273	0.11393
			0.01023	0.04153	0.02645
			0.09396	0.03081	0.05917
			0.01754	0.03611	0.01265
			0.13285	0.04352	0.0221
			0.13697	0.05526	0.01372
			0.16132	0.04769	0.05717
			0.1721	0.0472	0.0722
			0.06063	0.03692	0.03375
			0.104	0.05953	0.05366
			0.1577	0.02055	0.08335
			0.14207	0.02415	0.02721
			0.12191	0.0267	4.88E-04
			0.11398	0.00729	0.09811
			0.06639	0.01029	0.00503
			0.06085	0.03635	0.02425
			0.05321	0.05948	0.07319
			0.04998	0.03249	0.02415
			0.07166	0.06531	0.04796
			0.05452	0.0315	0.1043
			0.0308	0.02925	0.06784
			0.13934	0.05363	0.01416
			0.00771	0.03243	0.04759
			0.08834	0.03248	0.06478
			0.08247	0.03121	0.08776
			0.14831	0.02459	0.02625
			0.01637	0.00213	0.02363
			0.03309	0.03208	0.03887
			0.10939	0.03975	0.03876
			0.09615	0.03006	0.01682
			0.00993	0.0352	0.05478
			0.12178	0.03879	0.0878
			0.12342	0.02932	0.06201
			0.15988	0.01999	0.04001
			0.13014	0.01696	0.03493
			0.14139	0.03281	0.00939
			0.04222	0.03733	0.04696
			0.05263	0.04571	0.03658
			0.17809	0.03903	0.02729
			0.00337	0.08826	0.01728
			0.0425	0.06234	0.0255
			0.15017	0.09606	0.02193
			0.06917	0.04802	0.07588
			0.10061	0.0453	0.07026
			0.01328	0.01272	0.06446
			0.00416	0.02156	0.02141
			0.04654	0.05409	0.0619
			0.07041	0.02576	0.01635
			0.00821	0.02956	0.01846
			0.01316	0.0419	0.04916
			0.03175	0.03241	0.05551
			0.02403	0.02865	0.08046
			0.0462	0.0368	0.07042
			0.05941	0.07906	0.03395
			0.00864	0.04705	0.02728
			0.01532	0.05886	0.0207
			0.07161	0.03674	0.03812
			0.01134	0.01637	0.03551
			0.01581	0.06052	0.03884
			0.07831	0.0446	0.04453
			0.01924	0.06423	0.07387
			0.00615	0.05907	0.06747
			0.07524	0.07556	0.01824
			0.07615	0.07533	0.08444
			0.02688	0.07981	0.03906
			0.09375	0.05136	0.03782
			0.11246	0.04897	0.02394
			0.11832	0.06823	0.02678
			0.11425	0.0621	0.05924
			0.01078	0.04161	0.06095
			0.01985	0.07911	0.03105
			0.03385	0.03254	0.0097
			0.04979	0.04763	0.0347
			0.15096	0.04392	0.0274
			0.02442	0.03519	0.01212
			0.07648	0.03169	0.00432
			0.11819	0.03737	0.00789
			0.02746	0.07164	0.02399
			0.16959	0.03735	0.07062
			0.09049	0.07788	0.03461
			0.01383	0.09278	0.04745
			0.02598	0.04382	0.03092
			0.11728	0.03629	0.02204
			0.00658	0.03939	0.02118
			0.15278	0.06143	0.02027
			0.09107	0.03449	0.06376
			0.0676	0.01689	0.02842
			0.0597	0.033	0.03856
			0.10789	0.04534	0.04383
			0.07559	0.05075	0.03149
			0.07515	0.0412	0.03862
			0.0597	0.02176	0.04735
			0.12839	0.03128	0.00781
			0.1196	0.06524	0.01012
			0.18341	0.04923	0.04917
			0.10743	0.03083	0.05156
			0.08999	0.03928	0.011
			0.08752	0.0454	0.04742
			0.0746	0.05764	0.0342
			0.06149	0.02089	0.02449
			0.05176	0.0251	0.05122
			0.09492	0.07549	0.0426
			9.95E-04	0.075	0.0825
			8.63E-04	0.12292	0.07844
			0.0403	0.12186	0.03374
			0.10239	0.06164	0.0238
			0.08298	0.15236	0.05269
			0.02484	0.05325	0.02525
			0.16096	0.02297	0.03336
			0.07405	0.02805	0.05708
			0.08158	0.02905	0.03373
			0.12974	0.06947	0.05678
			0.0314	0.06402	0.04576
			0.08057	0.03542	0.01647
			0.16383	0.04452	0.02357
			0.14411	0.05512	0.05967
			0.16785	0.04325	0.09534
			0.20107	0.02981	0.06456
			0.15638	0.0369	0.05096
			0.01602	0.02315	0.02781
			0.14044	0.0276	0.0989
			0.08743	0.0288	0.05145
			0.10511	0.09969	0.03004
			0.01784	0.11652	0.03916
			0.04299	0.05945	0.03943
			0.02202	0.01861	0.07892
			0.1543	0.03613	0.07344
			0.14404	0.03487	0.05773
			0.06292	0.03857	0.01939
			0.03871	0.02101	0.05604
			0.21261	0.02738	0.03611
			0.10467	0.04754	0.07234
			0.1024	0.03247	0.06132
			0.00635	0.03818	0.04313
			0.1408	0.0206	0.01909
			0.01134	0.02153	0.03029
			0.07967	0.04109	0.03405
			0.10469	0.0381	0.00211
			0.02308	0.02468	0.04445
			0.09103	0.03735	0.0096
			0.0545	0.02414	0.01798
			0.0228	0.01719	0.08814
			0.03078	0.03972	0.06638
			0.04785	0.06063	0.06404
			0.02582	0.04725	0.01762
			0.00836	0.0235	0.03815
			0.0378	0.04631	0.08994
			0.04248	0.02939	0.09184
			0.13632	0.07966	0.0753
			0.14497	0.05496	0.15729
			0.13872	0.11008	0.15114
			0.1589	0.03287	0.07184
			0.00362	0.04482	0.07933
			0.0232	0.04486	0.02737
			0.13192	0.04897	0.05512
			0.12104	0.04026	0.06622
			0.12501	0.04923	0.03691
			0.16703	0.06306	0.06765
			0.17367	0.04769	0.06177
			0.13759	0.02433	0.04125
			0.12345	0.02959	0.06242
			0.10763	0.07	0.06511
			0.10892	0.09801	0.08662
			0.18451	0.06609	0.05173
			0.14772	0.02814	0.13409
			0.13936	0.01201	0.12504
			0.17992	0.02039	0.13749
			0.04162	0.00971	0.05955
			0.00407	0.02686	0.04501
			0.00323	0.02264	0.07719
			0.00638	0.10105	0.05627
			0.00136	0.0856	0.0645
			0.0977	0.04651	0.09511
			0.23501	0.04554	0.11936
			0.00312	0.03792	0.14808
			0.12884	0.01744	0.07417
			0.12794	0.02459	0.00116
			0.14938	0.03227	0.06383
			0.00875	0.04753	0.11039
			0.05839	0.04248	0.09246
			0.06294	0.02748	0.05726
			0.00776	0.0381	0.0451
			0.0303	0.03254	0.08252
			0.06143	0.04362	0.06847
			0.00434	0.01626	0.0938
			0.04099	0.04052	0.06861
			0.06427	0.01534	0.06288
			0.00718	0.03321	0.0135
			0.01143	0.01317	0.04541
			0.03323	0.01025	0.10003
			0.03563	0.03523	0.23735
			0.1551	0.04599	0.04956
			0.03962	0.04679	0.18129
			0.11049	0.05597	0.1258
			0.10914	0.00379	0.0478
			0.12674	0.02324	0.04684
			0.17557	0.08208	0.04256
			0.01184	0.08992	0.03396
			0.18133	0.05318	0.03533
			0.03001	0.01602	0.09022
			0.07134	0.05638	0.09534
			0.00762	0.06476	0.05522
			0.13405	0.01343	0.05247
			0.19317	0.04507	0.06065
			0.01658	0.00524	0.0271
			0.03944	0.04633	0.04629
			0.04343	0.05047	0.10866
			0.05061	0.01305	0.02785
			0.02483	0.064	0.1152
			0.12476	0.04192	0.04614
			0.0119	0.05875	0.1004
			0.03863	0.09417	0.40389
			0.0339	0.01721	0.35964
			0.01552	0.04098	0.20426
			0.02842	0.00671	0.24425
			0.09111	0.02029	0.07631
			0.06758	0.02446	0.0231
			0.19983	0.02632	0.05742
			0.14682	0.03029	0.01471
			0.0943	0.01282	0.0159
			0.1328	0.04823	0.06798
			0.01162	0.07282	0.07568
			0.01924	0.0532	0.01295
			0.04252	0.01195	0.011
			0.03111	0.03294	0.01709
			0.01502	0.04708	0.01845
			0.05572	0.04571	0.02129
			0.06915	0.03051	0.03623
			0.05331	0.02288	0.03925
			0.05812	0.02376	0.07061
			0.03767	0.03479	0.07064
			0.0436	0.0134	0.05558
			0.03153	0.02504	0.03897
			0.0173	0.07116	0.0441
			0.24616	0.02038	0.03309
			0.11836	0.05466	0.05372
			0.04628	0.04413	0.06043
			0.01212	0.02778	0.03578
			0.12413	0.0728	0.0271
			0.04041	0.09956	0.04997
			0.02753	0.03409	0.01795
			0.03036	0.06059	0.09466
			0.00835	0.02978	0.02016
			0.05391	0.02867	0.02887
			0.0154	0.00498	0.02877
			0.02234	0.05114	0.03136
			0.1465	0.04148	0.02181
			0.09405	0.02195	0.01953
			0.03074	0.01735	0.03694
			0.03464	0.02105	0.04725
			0.05152	0.04234	0.01867
			0.03502	0.03112	0.02842
			0.03388	0.01903	0.03596
			0.00289	0.04033	0.01159
			0.03809	0.02422	0.02329
			0.11179	0.04052	0.01363
				0.01784	0.01323
				0.00799	0.01956
				0.00266	0.04074
				0.04189	0.04297
				0.04021	0.00798
				0.03685	0.01608
				0.01554	0.01754
				0.02615	0.02072
				0.04383	0.02535
				0.029	0.05075
				0.04839	0.06513
				0.03061	0.04829
				0.02056	0.0454
				0.06223	0.01913
				0.09213	0.03973
				0.05309	0.02025
				0.02849	0.04348
				0.04305	0.03684
				0.03202	0.03854
				0.03103	0.06503
				0.06128	0.02564
				0.03966	0.03456
				0.02971	0.04186
				0.07187	0.01505
				0.03183	0.02567
				0.04428	0.04966
				0.06951	0.03106
				0.05764	0.04665
				0.01634	0.03511
				0.03454	0.03901
				0.03961	0.02638
				0.03735	0.04132
				0.03466	0.06794
				0.03296	0.00885
				0.00858	0.04527
				0.05196	0.07695
				0.01491	0.0226
				0.0152	0.02699
				0.04748	0.05242
				0.04003	0.02333
				0.0583	0.03897
				0.02705	0.02347
				0.04263	0.00844
				0.00912	0.03163
				0.03016	0.02913
				0.03497	0.05712
				0.05729	0.00433
				0.02971	0.03541
				0.02536	0.0669
				0.02754	0.04837
				0.02838	0.02803
				0.00875	0.02478
				0.0204	0.03424
				0.02888	0.00816
				0.08514	0.07038
				0.05114	0.05197
				0.04334	0.01413
				0.01086	0.03612
				0.03012	0.04881
				0.04411	0.03265
				0.03489	0.01255
				0.05015	0.0484
				0.03933	0.01336
				0.0308	0.03441
				0.01722	0.031
				0.03613	0.03377
				0.02563	0.01588
				0.01991	0.04276
				0.04359	0.02288
				0.01593	0.03551
				0.05845	0.03417
				0.05086	0.04107
				0.01599	0.03022
				0.02735	0.00335
				0.01132	0.01831
				0.01315	0.01154
				0.00678	0.0197
				0.01933	0.00745
				0.01684	0.02631
				0.01492	0.0107
				0.02407	0.03682
				0.03789	0.04263
				0.00255	0.02726
				0.04972	0.03441
				0.04128	0.04272
				0.02206	0.0491
				0.02046	0.02157
				0.02044	0.00478
				0.0469	0.03828
				0.00743	0.08767
				0.04024	0.05293
				0.05464	0.06949
				0.01834	0.04851
				0.03294	0.03584
				0.01571	0.04864
				0.02146	0.05851
				0.02723	0.06485
				0.0288	0.02274
				0.01327	0.02992
				0.03274	0.0114
				0.0221	0.00849
				0.03847	0.04582
				0.02375	0.02923
				0.01102	0.0347
				0.02984	0.05189
				0.00762	0.026
				0.02119	0.05134
				0.04908	0.02071
				0.0415	0.07055
				0.01066	0.0792
				0.02868	0.01468
				0.01658	0.0298
				0.06637	0.10123
				0.02847	0.04268
				0.01386	0.03199
				0.03938	0.00874
				0.04981	0.06131
				0.02916	0.02629
				0.02485	0.04198
				0.03509	0.04099
				0.03485	0.01462
				0.06549	0.06482
				0.02715	0.04926
				0.02112	0.04864
				0.00928	0.02419
				0.00507	0.04374
				0.02966	0.01621
				0.0192	0.04829
				0.0689	0.01664
				0.07912	0.02296
				0.01669	0.02737
				0.04274	0.07017
				0.0797	0.05864
				0.07451	0.04598
				0.04441	0.02841
				0.02129	0.02394
				0.03421	0.02639
				0.07171	0.01145
				0.00629	0.02354
				0.01445	0.02773
				0.06091	0.02103
				0.07227	0.01171
				0.05179	0.00494
				0.05232	0.0274
				0.03791	0.03683
				0.05027	0.04903
				0.02001	0.04613
				0.0427	0.04965
				0.03723	0.03163
				0.0333	0.03005
				0.04308	0.01186
				0.04187	0.01696
				0.05777	0.02761
				0.05383	0.02902
				0.03658	0.03652
				0.04888	0.03614
				0.02847	0.05799
				0.02698	0.01406
				0.02705	0.01167
				0.04003	0.02023
				0.02256	0.03767
				0.05888	0.00336
				0.02805	0.04645
				0.00838	0.02223
				0.01325	0.02206
				0.03485	0.03392
				0.03355	0.04063
				0.02051	0.01315
				0.03131	0.0277
				0.03382	0.04247
				0.01659	0.01961
				0.02373	0.07149
				0.03916	0.03351
				0.04309	0.00913
				0.04122	0.02647
				0.0109	0.08181
				0.04718	0.0349
				0.01845	0.05533
				0.00472	0.02912
				0.03655	0.02398
				0.05894	0.02274
				0.04041	0.07796
				0.0482	0.01666
				0.02826	0.08958
				0.03638	0.01729
				0.01423	0.05705
				0.03157	0.01662
				0.08289	0.03384
				0.03119	0.05999
				0.04259	0.01641
				0.06091	0.02961
				0.06409	0.05812
				0.01325	0.00658
				0.02155	0.02273
				0.05786	0.01365
				0.02464	0.03109
				0.01877	0.04107
				0.02308	0.01645
				0.02381	0.03316
				0.03149	0.03989
				0.0602	0.07238
				0.0252	0.07586
				0.06127	0.02597
				0.07527	0.07899
				0.71171	0.04137
				0.041	0.02505
				0.03084	0.01171
				0.027	0.05064
				0.04669	0.03414
				0.02682	0.03871
				0.01214	0.06435
				0.01694	0.0255
				0.02978	0.06802
				0.01368	0.07274
				0.07565	0.08291
				0.05481	0.06645
				0.03635	0.04502
				0.02783	0.06134
				0.02717	0.10318
				0.04836	0.02271
				0.02929	0.08681
				0.01521	0.05128
				0.0455	0.08571
				0.01306	0.06917
				0.04162	0.01979
				0.02061	0.02079
				0.02593	0.02301
				0.04494	0.0556
				0.04277	0.0612
				0.0452	0.05005
				0.01299	0.06806
				0.0152	0.04975
				0.01991	0.06363
				0.68978	0.03128
				0.02567	0.0225
				0.01832	0.01998
				0.02358	0.04137
				0.0189	0.08949
				0.00313	0.07648
				0.02576	0.058
				0.01672	0.02854
				0.0263	0.04054
				0.04352	0.04932
				0.03579	0.04273
				0.02269	0.0364
				0.09683	0.05823
				0.05541	0.04099
				0.02401	0.0439
				0.03174	0.044
				0.04446	0.08055
				0.02019	0.02872
				0.08469	0.03969
				0.05815	0.03455
				0.01294	0.04591
				0.02039	0.00943
				0.01782	0.04548
				0.03808	0.02048
				0.0674	0.07262
				0.04708	0.06634
				0.03231	0.01128
				0.01674	0.03626
				0.00596	0.02214
				0.0272	0.05061
				0.0089	0.03973
				0.0113	0.01864
				0.04928	0.02619
				0.01379	0.03162
				0.02824	0.01669
				0.03143	0.03828
				0.05067	0.04324
				0.01335	0.0395
				0.02464	0.01305
				0.01057	0.03453
				0.03548	0.02653
				0.02323	0.03702
				0.02603	0.04248
				0.02925	0.06813
				0.03784	0.03079
				0.02531	0.01017
				0.02151	0.05972
				0.01603	0.06714
				0.02962	0.08442
				0.07496	0.07437
				0.01851	0.02097
				0.02438	0.01183
				0.04244	0.06414
				0.0148	0.02768
				0.02536	0.00339
				0.02168	0.03571
				0.03688	0.04784
				0.03791	0.02935
				0.01561	0.05029
				0.03325	0.02491
				0.06547	0.07662
				0.02527	0.0386
				0.02843	0.07264
				0.02314	0.01659
				0.01583	0.01842
				0.05508	0.05439
				0.08016	0.00975
				0.03113	0.05843
				0.02592	0.01
				0.04063	0.02326
				0.03442	0.01472
				0.04306	0.03521
				0.02577	0.04537
				0.0081	0.05482
				0.03368	0.03547
				0.04543	0.01789
				0.0441	0.01382
				0.03347	0.03254
				0.02161	0.01169
				0.04242	0.036
				0.01009	0.02234
				0.06333	0.02949
				0.0363	0.05625
				0.08912	0.0227
				0.02178	0.02832
				0.05509	0.01321
				0.02293	0.04858
				0.04231	0.0741
				0.04542	0.01769
				0.03395	0.03885
				0.02709	0.06114
				0.02593	0.01683
				0.01689	0.01169
				0.02477	0.03557
				0.01389	0.04745
				0.02903	0.03025
				0.02989	0.03834
				0.04877	0.04023
				0.03247	0.05062
				0.07101	0.04586
				0.08343	0.02205
				0.03227	0.01646
				0.0773	0.05195
				0.04061	0.04485
				0.03316	0.03625
				0.01898	0.02838
				0.02899	0.04333
				0.04506	0.02311
				0.03209	0.01997
				0.01061	0.04004
				0.02318	0.09988
				0.01112	0.01171
				0.01986	0.01536
				0.05357	0.00738
				0.02484	0.09143
				0.06343	0.05029
				0.01383	0.02538
				0.0415	0.02306
				0.04251	0.06705
				0.02339	0.06004
				0.01343	0.06911
				0.06646	0.03501
				0.03804	0.05276
[truncated: 41,838 more rows]
