# Supplementary material for: Phosphatidylinositol-3-phosphate mediates Arc capsid secretion through the multivesicular body pathway
Source: Proc Natl Acad Sci U S A. 2024 Aug 23;121(35):e2322422121. doi: 10.1073/pnas.2322422121 (PMC11363301; doi:10.1073/pnas.2322422121)
Supplement: Supplementary file 4 — Dataset S03 (CSV) [file pnas.2322422121.sd03.csv]

WT(Int. Intensity)	DKO(Int. Intensity)	WT(cluster number)	DKO(cluster number)	WT(perimeter)	DKO(perimeter)	WT(circularity)	DKO(circularity)
71122	49996	14	20	1.56	1.56	0.36	0.36
157836	46544	11	27	1.82	1.82	0.73	0.32
61548	50547	27	38	1.82	1.56	0.32	0.36
99728	51370	12	26	1.82	1.82	0.52	0.32
157996	77069	12	32	3.65	1.37	0.55	0.36
109414	52751	12	12	1.82	1.82	0.52	0.32
97422	46344	11	52	2.74	1.37	0.5	0.36
63556	53458		18	1.82	1.56	0.32	0.36
79346	35264		29	1.56	1.37	0.36	0.36
63018	43948		13	1.37	1.56	0.36	0.36
64708	37731		21	1.37	1.82	0.36	0.32
94820	45835		29	1.82	1.82	0.52	0.32
65436	39253		21	1.56	1.56	0.36	0.36
229522	37154		14	3.38	1.82	0.78	0.32
106832	43435		15	2.28	1.56	0.38	0.36
299750	41957		28	2.93	1.82	0.93	0.32
219546	44259		19	3.11	1.56	0.62	0.36
312180	38059		16	3.84	1.82	0.92	0.32
101206	37042		12	2.2	1.56	0.36	0.36
181422	54144		10	2.28	1.56	0.65	0.36
163324	38410		12	1.82	1.82	0.73	0.32
140328	44477		32	2.47	1.56	0.51	0.36
252966	42675		45	2.47	1.56	0.73	0.36
405900	53390		38	4.29	1.82	0.77	0.32
226748	33784		21	2.74	1.56	0.78	0.36
135744	37359		23	3.38	1.37	0.48	0.36
135190	37431		24	3.38	1.56	0.48	0.36
369602	37691		32	4.75	1.56	1.08	0.36
701250	39447		30	7.6	1.82	0.91	0.32
229126	41460		12	2.47	1.82	0.73	0.32
181120	38848		28	1.82	1.82	0.73	0.32
371226	46535		26	3.38	1.37	0.94	0.36
220586	33616		27	2.47	1.56	0.65	0.36
256990	35190		20	2.74	1.56	0.78	0.36
209718	39308		17	2.47	1.37	0.65	0.36
382728	38721			2.93	1.56	0.93	0.36
578072	36030			4.29	1.56	0.98	0.36
363513	37100			2.93	1.82	0.93	0.32
472487	43270			3.19	1.37	0.94	0.36
195282	35837			1.82	1.82	0.73	0.32
450134	38674			4.22	1.82	0.82	0.32
897867	35587			5.77	1.82	1.09	0.32
580124	54617			3.57	1.56	1.03	0.36
737920	36978			4.48	1.82	1.19	0.32
117816	39452			1.82	1.37	0.52	0.36
73860	38771			1.82	1.37	0.32	0.36
73878	40370			1.56	1.82	0.36	0.32
74840	35281			1.82	1.37	0.32	0.36
206272	43886			2.47	1.56	0.65	0.36
150852	46486			2.47	1.82	0.51	0.32
112056	39324			2.28	1.37	0.38	0.36
74526	38865			1.56	1.56	0.36	0.36
412418	44715			3.84	1.56	1.1	0.36
273007	43921			2.74	1.37	0.81	0.36
553143	37159			3.38	1.82	0.98	0.32
125764	41272			2.74	1.56	0.5	0.36
120810	35242			1.82	1.56	0.52	0.36
598488	36852			5.13	1.56	1.04	0.36
257094	44609			2.93	1.37	0.66	0.36
117756	80948			2.28	2.01	0.38	0.36
219506	75652			2.47	2.74	0.65	0.5
871516	63977			4.56	1.82	1.27	0.52
149206	75950			1.82	2.28	0.52	0.38
559768	112416			3.65	1.82	1.03	0.52
163926	75062			2.28	1.82	0.6	0.52
208022	75909			2.28	1.82	0.65	0.52
716486	98426			4.48	1.82	1.18	0.52
73756	93705			1.56	1.82	0.36	0.52
931757	98897			4.75	1.82	1.45	0.52
657475	81049			4.1	1.82	1.05	0.52
411698	56864			3.57	2.01	0.94	0.36
497326	69414			3.57	1.82	1.01	0.52
694502	60099			4.29	1.82	1.29	0.52
787957	61128			5.13	2.28	1.12	0.38
258884	65412			2.47	1.82	0.73	0.52
279410	51369			2.74	2.28	0.78	0.38
85850	55692			1.37	1.82	0.36	0.52
703949	64467			3.65	1.82	1.26	0.52
203552	62700			2.74	1.82	0.67	0.52
399541	57154			2.93	2.28	0.93	0.38
426648	60437			4.1	1.82	1.05	0.52
581295	77507			5.66	1.82	1.13	0.52
73098	55867			1.82	1.82	0.32	0.52
77260	127255			1.82	2.28	0.32	0.51
152062	99599			2.47	2.47	0.6	0.51
71806	163641			1.82	1.82	0.32	0.73
488638	107528			4.56	1.82	0.75	0.73
	173383				1.82		0.73
	122830				1.82		0.73
	123191				1.82		0.73
	156934				1.82		0.73
	161865				1.82		0.73
	84809				1.82		0.73
	143352				1.82		0.73
	105610				2.28		0.51
	75906				2.47		0.51
	72758				3.19		0.68
	91709				1.82		0.73
	85735				3.65		0.59
	85613				2.28		0.51
	93395				2.47		0.51
	90485				2.74		0.57
	77089				1.82		0.73
	76506				2.47		0.51
	95798				2.47		0.51
	89868				2.28		0.6
	91068				1.82		0.73
	85427				2.28		0.6
	145234				2.47		0.65
	112992				2.74		0.55
	195398				2.47		0.65
	122784				3.11		0.55
	127609				2.47		0.65
	100071				2.74		0.59
	153213				2.47		0.65
	105763				2.47		0.65
	147441				2.74		0.67
	130938				2.47		0.65
	107520				2.47		0.65
	127624				3.11		0.55
	94183				2.28		0.65
	153518				2.47		0.65
	165765				2.28		0.65
	174993				2.93		0.84
	213454				2.74		0.78
	132515				3.11		0.66
	182062				2.93		0.84
	151614				3.38		0.69
	166845				2.47		0.73
	231474				2.74		0.78
	229488				2.47		0.73
	189909				2.93		0.84
	125714				4.03		0.71
	147916				2.74		0.78
	132511				3.65		0.86
	183205				2.47		0.73
	183648				2.47		0.73
	145672				2.93		0.84
	195256				2.47		0.73
	155251				2.74		0.66
	145869				2.93		0.84
	109561				2.93		0.84
	111451				4.56		0.79
	115301				4.03		0.73
	180220				2.93		0.66
	166562				2.93		0.84
	131528				2.47		0.73
	154945				2.74		0.78
	161140				3.11		0.62
	151544				2.74		0.78
	126609				2.74		0.78
	205504				2.74		0.93
	353996				2.74		0.93
	324151				2.93		0.93
	174246				4.1		0.73
	166402				4.48		0.89
	318699				2.93		0.93
	316244				2.74		0.93
	377642				2.93		0.93
	271014				2.93		0.82
	317738				2.93		0.93
	244167				2.93		0.93
	232248				3.11		0.69
	206256				2.93		0.93
	262000				2.93		0.93
	161834				3.38		0.82
	159386				2.93		0.93
	151395				3.38		0.82
	211038				2.93		0.93
	237089				2.74		0.76
	172310				2.93		0.93
	151743				3.38		0.77
	223353				2.93		0.82
	290569				3.38		0.94
	213075				5.66		0.63
	313392				3.19		0.81
	275304				3.65		1.02
	403380				2.93		0.93
	422083				3.19		0.81
	273531				3.38		0.98
	375890				2.93		0.93
	391989				2.93		0.93
	241289				3.38		0.87
	296592				3.38		0.94
	182340				3.19		0.94
	226054				3.38		0.83
	246603				2.93		0.93
	200861				3.38		0.88
	186830				4.56		0.69
	177616				3.38		0.86
	176153				3.19		0.9
	257104				2.93		0.93
	274208				2.93		0.93
	332866				3.38		0.94
	184624				4.03		0.66
	221435				2.93		0.93
	238688				3.38		0.87
	212979				3.38		0.81
	242113				3.19		0.94
	369774				3.11		1.09
	313236				3.11		1.09
	325958				3.57		0.88
	487919				3.38		0.88
	344721				3.38		0.94
	357572				3.38		0.94
	371391				3.38		0.94
	402043				3.38		0.94
	310826				3.38		0.94
	215571				3.57		0.94
	379597				3.11		1.09
	207840				3.65		1.02
	253308				3.19		0.94
	467466				3.11		1.09
	204676				3.19		0.94
	348259				6.15		0.45
	519183				3.38		1
	578672				3.57		1.04
	293551				3.38		1
	337911				3.38		0.92
	260418				3.65		0.91
	437291				3.57		1.01
	466925				3.38		1
	318101				3.38		1
	285056				3.84		1.1
	427719				3.57		1.04
	321662				3.84		1
	408169				3.57		1.01
	295590				3.57		1.04
	287638				3.57		1.04
	531238				3.38		0.92
	307304				3.57		1.04
	366125				3.38		1
	584949				3.84		1.19
	419408				3.57		1.03
	409681				4.03		1
	380318				3.84		1.19
	583084				3.57		1.03
	456056				4.03		0.88
	524720				3.65		1.13
	429109				3.84		1.04
	548672				4.1		0.94
	476814				3.65		1.13
	306091				3.84		1.13
	440966				3.84		1.19
	479171				3.57		1.03
	329572				4.03		1.15
	366011				3.65		1.13
	410320				3.57		1.03
	370247				3.84		1.19
	438354				3.84		1
	319979				3.84		1.19
	335197				3.57		1.03
	351049				3.65		1.13
	476333				3.65		1.13
	571894				3.84		1.19
	679580				3.76		1.09
	636854				3.84		1.11
	565988				3.65		1.26
	544376				3.84		1.11
	654461				3.65		1.26
	611663				3.65		1.26
	541997				4.03		1.14
	543619				3.65		1.26
	486754				3.65		1.26
	505868				3.65		1.26
	562914				3.65		1.26
	365699				4.75		1.17
	373446				3.65		1.26
	389484				4.03		1
	482218				3.84		1.14
	535265				3.65		1.26
	693198				3.84		1.22
	632247				3.84		1.22
	718225				4.48		1.07
	496965				4.48		1.01
	498471				4.03		1.22
	611742				4.22		1.05
	660793				4.03		1.22
	700303				3.84		1.22
	706921				4.03		1.22
	766037				4.29		1.15
	609777				4.29		1.23
	570751				3.84		1.22
	661360				4.29		1.24
	474687				4.03		1.22
	719738				3.84		1.22
	527032				4.03		1.22
	373657				4.94		0.84
	869257				4.03		1.28
	773261				4.03		1.35
	763596				4.03		1.35
	692754				4.03		1.35
	759114				4.29		1.13
	735306				4.29		1.21
	582538				4.48		1.19
	780454				4.03		1.35
	448199				4.29		1.35
	703000				4.03		1.19
	691998				4.03		1.19
	506219				4.67		0.91
	564884				4.03		1.35
	386953				5.21		1.13
	356953				5.39		1.21
	541633				4.29		1.25
	698583				4.03		1.35
	782169				4.03		1.19
	825247				4.29		1.33
	762506				4.29		1.24
	730225				4.48		1.29
	668985				4.29		1.24
	939036				4.22		1.32
	638887				4.22		1.32
	822170				4.22		1.32
	598561				4.48		1.29
	786036				4.56		1.29
	730785				4.67		0.99
	668546				4.48		1.29
	695095				4.22		1.32
	544660				4.48		1.29
	527773				4.29		1.33
	638482				4.22		1.32
	381063				4.48		1.29
	418037				4.29		1.24
	483853				4.29		1.29
	631470				4.75		1.08
	510817				4.48		1.19
	840480				4.29		1.33
	888565				4.56		1.4
	834273				4.75		1.4
	891571				4.29		1.32
	904050				4.48		1.36
	568001				5.66		0.93
	739402				4.29		1.32
	869805				4.29		1.32
	893609				5.13		1.04
	737359				4.29		1.32
	805884				4.4		1.46
	893237				4.48		1.31
	660410				5.32		1
	624874				4.48		1.31
	790903				4.48		1.23
	793448				4.48		1.28
	728053				4.29		1.32
	770369				4.48		1.36
	791801				4.29		1.32
	1043768				4.48		1.33
	819916				4.75		1.47
	895783				4.75		1.47
	973837				4.67		1.41
	805132				5.21		1.39
	879506				4.48		1.33
	954166				4.67		1.41
	798013				4.48		1.33
	810710				4.75		1.47
	850542				4.48		1.33
	914830				4.75		1.34
	612491				5.13		1.16
	1090599				4.75		1.48
	930674				6.5		0.96
	1000506				4.67		1.4
	1032223				4.75		1.45
	872464				4.75		1.37
	1084043				4.75		1.45
	909892				4.75		1.38
	799562				4.75		1.38
	862203				4.75		1.45
	862953				4.86		1.38
	625805				4.67		1.38
	571970				4.75		1.48
	413476				5.39		1.25
	936004				4.75		1.45
	739995				4.75		1.45
	870842				4.75		1.45
	1021704				4.94		1.27
	951215				6.76		1.02
	1061695				4.94		1.5
	993912				4.94		1.5
	995909				5.13		1.46
	587035				4.94		1.47
	1076107				5.21		1.51
	1068908				5.13		1.32
	1080893				5.58		1.27
	1080420				5.85		1.35
	984359				4.94		1.56
	973878				5.13		1.33
	1117084				5.21		1.48
	1258024				4.94		1.67
	1122764				4.94		1.67
	1034164				6.15		1
	1184402				5.13		1.41
	1245199				5.39		1.53
	861152				5.77		1.2
	1100706				5.32		1.57
	1068596				4.94		1.67
	1030578				4.94		1.67
	420877				10.33		0.89
	1308187				5.21		1.46
	1244216				5.39		1.59
	1352028				5.32		1.59
	1363727				5.39		1.57
	982238				6.04		1.19
	1359027				5.39		1.54
	1468216				5.66		1.67
	1121530				6.76		1.28
	1465663				5.58		1.71
	1541297				5.77		1.72
	1289403				5.85		1.81
	1415376				7.68		1.17
	1605932				6.04		1.61
	1612239				9.04		1.38
	1187279				6.95		1.75
